# Supplementary material for: Dynamic control of IDP interaction network via diverse binding pathways
Source: Nat Commun. 2026 Feb 26;17:3249. doi: 10.1038/s41467-026-69946-4 (PMC13062061; doi:10.1038/s41467-026-69946-4)
Supplement: Supplementary file 4 — Source Data [file 41467_2026_69946_MOESM4_ESM.xlsx]

## Sheet: Figure 2
Figure 2b			Figure 2f
			Red		Purple		Blue
eps2 (ini)	eps2 (fin)		eps2 (ini)	eps2 (fin)	eps2 (ini)	eps2 (fin)	eps2 (ini)	eps2 (fin)
0.1449	0.773		0.7233	0.1641	0.5861	0.8079	0.6026	0.248
0.773	0.1547		0.1711	0.7222	0.8079	0.6026	0.248	0.5909
0.1547	0.7909		0.761	0.1701	0.5909	0.7873	0.1518	0.5033
0.8113	0.1452		0.7337	0.135	0.7873	0.6691	0.5078	0.1302
0.7484	0.1347		0.787	0.1469	0.6691	0.8102	0.1302	0.5253
0.1347	0.7407		0.1674	0.7025	0.8102	0.6097	0.5291	0.1325
0.6876	0.0971		0.1629	0.7585	0.6097	0.792	0.1628	0.5418
0.0971	0.74		0.7411	0.2091	0.7386	0.5028	0.1641	0.5726
0.1754	0.8126		0.1539	0.7508	0.5028	0.6265	0.5829	0.1711
0.8126	0.1785		0.7884	0.1546	0.6265	0.5513	0.5504	0.1606
0.1431	0.6821		0.7308	0.1741	0.5513	0.7177	0.1606	0.5764
0.7416	0.1483		0.1201	0.7604	0.7177	0.5595	0.5258	0.1322
0.1483	0.7568		0.7604	0.166	0.5595	0.7315	0.1322	0.4276
0.7568	0.3571		0.1235	0.7469	0.6874	0.5352	0.135	0.5165
0.3571	0.7292		0.7469	0.1344	0.5352	0.7023	0.5165	0.1248
0.7292	0.1527		0.1283	0.6891	0.7023	0.501	0.1196	0.514
0.1527	0.7249		0.7955	0.1333	0.501	0.7638	0.494	0.1177
0.7249	0.1351		0.7969	0.1133	0.7638	0.5212	0.1177	0.4897
0.1351	0.7407		0.1365	0.7352	0.5212	0.7612	0.6319	0.1411
0.7407	0.1394		0.7352	0.136	0.5033	0.7486	0.4464	0.1567
0.1394	0.7347		0.1285	0.629	0.5253	0.7763	0.555	0.1337
0.7347	0.1211		0.629	0.1215	0.7763	0.5529	0.55	0.1724
0.1213	0.7624		0.7768	0.2058	0.5529	0.8013	0.1614	0.5112
0.7624	0.1514		0.7932	0.1225	0.8013	0.5619	0.5112	0.1618
0.1514	0.7221		0.7654	0.1492	0.5619	0.7769	0.1615	0.6636
0.2938	0.691		0.7186	0.1306	0.7769	0.5291	0.1291	0.5118
0.691	0.1816		0.1462	0.7458	0.5418	0.7885	0.4974	0.1239
0.1816	0.7593		0.7458	0.1502	0.7885	0.4744	0.1239	0.4409
0.7593	0.1148		0.7509	0.1405	0.4744	0.7481	0.1323	0.483
0.118	0.6541		0.7062	0.1458	0.7481	0.5879	0.483	0.1259
0.6541	0.1315		0.722	0.1824	0.5879	0.7307	0.1259	0.5301
0.1315	0.6375		0.1902	0.7704	0.7307	0.6261	0.1503	0.4795
0.6375	0.1184		0.7531	0.1896	0.6261	0.7702	0.359	0.1482
0.1184	0.7633		0.1535	0.751	0.7702	0.6358	0.1482	0.4725
0.772	0.1205		0.751	0.1474	0.6358	0.7233	0.4725	0.1702
0.1205	0.7569		0.1474	0.7093	0.5726	0.7667	0.1702	0.4878
0.7569	0.0978		0.1677	0.7359	0.7667	0.5829	0.4878	0.1629
0.0978	0.7612		0.143	0.7601	0.7222	0.5929	0.5041	0.1483
0.6826	0.1482		0.2166	0.8554	0.5929	0.8033	0.1339	0.5814
0.1482	0.711		0.8554	0.1546	0.8033	0.5504	0.2091	0.5652
0.1449	0.705		0.7339	0.1891	0.5764	0.761	0.5652	0.1765
0.7854	0.1068		0.1738	0.7872	0.7034	0.5159	0.1765	0.4068
0.1068	0.7767		0.7336	0.1493	0.5159	0.7109	0.5714	0.1505
0.1248	0.7403		0.1519	0.6972	0.7109	0.498	0.5359	0.1586
0.1328	0.7894		0.1261	0.7505	0.498	0.7566	0.164	0.5444
0.1268	0.7981		0.7505	0.1275	0.7566	0.5269	0.6194	0.1605
0.7714	0.1515		0.7044	0.1546	0.5269	0.6895	0.1605	0.6296
0.1648	0.8235		0.1546	0.6914	0.6895	0.4828	0.1521	0.4149
0.7852	0.1466		0.6914	0.1537	0.4828	0.7391	0.4149	0.1485
0.1466	0.7463		0.1491	0.7311	0.7391	0.5258	0.143	0.5199
0.7463	0.1396		0.7311	0.1427	0.4276	0.7337	0.491	0.1309
0.1396	0.7402		0.1564	0.7572	0.514	0.7404	0.1449	0.4648
0.7402	0.1436		0.1456	0.7514	0.7404	0.494	0.4648	0.1496
0.1436	0.7827		0.7514	0.1503	0.4897	0.7957	0.1496	0.4813
0.7827	0.1323		0.7099	0.1449	0.7957	0.4856	0.4872	0.1233
0.128	0.7218		0.1665	0.7188	0.4856	0.79	0.1582	0.6065
0.6138	0.1398		0.1586	0.6704	0.79	0.6052	0.5538	0.1702
0.1398	0.7503		0.6704	0.1556	0.6052	0.7962	0.1702	0.5089
0.7503	0.1367		0.7975	0.1503	0.7962	0.5833	0.1446	0.4245
0.1182	0.7789		0.7597	0.1292	0.5845	0.7968	0.4245	0.1397
0.7789	0.1168		0.7402	0.1334	0.7968	0.608	0.1397	0.415
0.1168	0.7572		0.1334	0.761	0.608	0.7757	0.4881	0.1552
0.1263	0.7661		0.1402	0.7338	0.7757	0.5738	0.1552	0.4502
0.7843	0.1661		0.1295	0.7732	0.5738	0.786	0.4502	0.1629
0.1661	0.8434		0.7732	0.1453	0.786	0.6115	0.5324	0.1474
0.8434	0.1599		0.1279	0.8395	0.6115	0.7077	0.1474	0.3855
0.1599	0.7663		0.1657	0.6873	0.6381	0.7735	0.1835	0.5045
0.7663	0.1987		0.7206	0.1876	0.7735	0.6242	0.1741	0.4554
0.7497	0.1509		0.8311	0.2156	0.6242	0.7726	0.1318	0.5337
0.1704	0.7671		0.7696	0.2207	0.7726	0.6206	0.4104	0.1266
0.1569	0.7468		0.818	0.2277	0.6206	0.7685	0.1266	0.5294
0.7314	0.1343		0.2277	0.7567	0.7685	0.5993	0.5294	0.1278
0.1343	0.7428		0.7567	0.2158	0.5993	0.7789	0.1519	0.5156
0.7428	0.125		0.8	0.2223	0.7789	0.6319	0.4423	0.1425
0.1146	0.8227		0.7058	0.154	0.7296	0.5898	0.5434	0.1599
0.7793	0.1514		0.1669	0.8463	0.5898	0.7638	0.5513	0.1378
0.6985	0.1472		0.1643	0.8215	0.7638	0.5812	0.1378	0.503
0.7966	0.1275		0.8215	0.1613	0.5812	0.787	0.5612	0.1392
0.7621	0.1275		0.7798	0.1651	0.7025	0.4464	0.185	0.5751
0.1275	0.8025		0.8146	0.1791	0.5428	0.7845	0.1856	0.55
0.8025	0.1323		0.7548	0.1954	0.7845	0.5623	0.1382	0.5397
0.1323	0.8059		0.7787	0.2044	0.5623	0.7848	0.1333	0.587
0.7021	0.1211		0.1838	0.7674	0.7848	0.5702	0.6164	0.1275
0.1211	0.7352		0.7798	0.1411	0.5702	0.7788	0.1275	0.6149
0.7352	0.1108		0.1411	0.7185	0.7788	0.516	0.6149	0.1164
0.1108	0.7307		0.7185	0.1486	0.516	0.7681	0.1164	0.5473
0.7959	0.155		0.7944	0.1458	0.7681	0.5398	0.107	0.536
0.155	0.7979		0.8497	0.1865	0.5398	0.7797	0.536	0.1264
0.1102	0.7423		0.1867	0.7849	0.7797	0.5788	0.1264	0.5874
0.7423	0.1205		0.8242	0.2367	0.5788	0.7872	0.5687	0.1228
0.1205	0.7508		0.7916	0.1514	0.7872	0.5852	0.1228	0.3804
0.7508	0.1339		0.8064	0.1791	0.5852	0.7858	0.3804	0.116
0.1339	0.7213		0.1592	0.7898	0.7858	0.563	0.375	0.1347
0.7213	0.1253		0.7898	0.1652	0.563	0.7966	0.5529	0.1285
0.1253	0.7537		0.1652	0.8121	0.7966	0.555	0.1937	0.529
0.7537	0.115		0.8121	0.1604	0.5012	0.6371	0.2058	0.515
0.1503	0.772		0.7823	0.147	0.6371	0.4542	0.5353	0.2971
0.1208	0.7057		0.2312	0.8291	0.4542	0.6408	0.2971	0.5478
0.0987	0.7762		0.1602	0.7035	0.6408	0.4966	0.5414	0.1928
0.7762	0.1043		0.7035	0.1605	0.4966	0.6445	0.4727	0.197
0.1266	0.7918		0.1605	0.8184	0.6445	0.5142	0.4105	0.1438
0.1356	0.6282		0.8147	0.1538	0.5142	0.6414	0.1506	0.4508
0.1341	0.6803		0.8154	0.2019	0.6414	0.4386	0.1224	0.556
0.6803	0.1342		0.7366	0.1881	0.4386	0.6179	0.1253	0.5418
0.1342	0.6177		0.1999	0.7321	0.5118	0.6453	0.5861	0.1258
0.6177	0.1327		0.2005	0.8043	0.6453	0.4974	0.1273	0.5658
0.1327	0.6762		0.8068	0.1579	0.4409	0.6486	0.1595	0.4699
0.6762	0.1299				0.6486	0.3984	0.4699	0.1748
0.1299	0.6658				0.5301	0.822	0.1502	0.6229
0.6658	0.121				0.822	0.5496	0.1397	0.5361
0.1709	0.6704				0.5496	0.7881	0.1448	0.3964
0.6704	0.1852				0.7881	0.5708	0.3964	0.147
0.1852	0.6839				0.5708	0.7898	0.147	0.4153
0.6839	0.1638				0.7898	0.5492	0.4407	0.1378
0.1638	0.7652				0.4795	0.7652	0.1378	0.3639
0.7652	0.1492				0.7652	0.359	0.3639	0.143
0.1492	0.7284				0.7585	0.5041	0.1338	0.4769
0.7284	0.159				0.5814	0.716	0.5146	0.1458
0.159	0.7514				0.716	0.4891	0.1458	0.4647
0.1473	0.5687				0.4891	0.7273	0.4647	0.1336
0.5687	0.146				0.7273	0.5131	0.1132	0.3838
0.146	0.7443				0.5131	0.7485	0.3838	0.1153
0.7443	0.1519				0.7471	0.5711	0.1544	0.4244
0.1519	0.7542				0.5711	0.733	0.1467	0.422
0.1276	0.7352				0.733	0.5444	0.422	0.1505
0.7352	0.1324				0.5444	0.741	0.1505	0.4288
0.1465	0.728				0.741	0.5679	0.4288	0.1356
0.1504	0.7515				0.5679	0.7398	0.1356	0.3873
0.74	0.1608				0.7398	0.5751	0.3873	0.1362
0.1608	0.7477				0.5751	0.7917	0.1362	0.3757
0.7477	0.1824				0.7917	0.6157	0.3757	0.1896
0.1824	0.772				0.6157	0.7612	0.1182	0.4828
0.7647	0.1486				0.7612	0.5905	0.1404	0.4872
0.1486	0.7851				0.5905	0.7411	0.4872	0.1546
0.1436	0.7502				0.4068	0.7414	0.5354	0.1368
0.8082	0.1415				0.7414	0.4793	0.5597	0.2077
0.1688	0.7836				0.4793	0.7615	0.1405	0.5098
0.7584	0.0965				0.7615	0.5393	0.1469	0.5435
0.6955	0.1241				0.5393	0.7517	0.5435	0.1653
0.1241	0.7162				0.7517	0.5188	0.136	0.4247
0.8059	0.1173				0.5188	0.7323	0.1563	0.452
0.1173	0.7852				0.7323	0.4737	0.5022	0.1455
0.7852	0.112				0.4737	0.7746	0.5404	0.1475
0.112	0.7806				0.7746	0.537	0.179	0.4593
0.7838	0.1217				0.537	0.7629	0.4593	0.1902
0.1217	0.7971				0.7629	0.56	0.163	0.5069
0.7971	0.1215				0.56	0.7928	0.1609	0.5837
0.1215	0.7867				0.7928	0.522	0.5837	0.1471
0.7516	0.1173				0.522	0.7224	0.4831	0.1525
0.7986	0.086				0.7224	0.5544	0.1525	0.5669
0.086	0.7712				0.5544	0.7551	0.5669	0.1591
0.131	0.7155				0.7551	0.5764	0.5362	0.1677
0.7848	0.1124				0.5764	0.7638	0.5067	0.143
0.1124	0.7667				0.7386	0.5714	0.148	0.5136
0.7802	0.1146				0.7508	0.4528	0.5323	0.1602
0.7447	0.1326				0.4528	0.7568	0.1659	0.6268
0.1326	0.7276				0.7568	0.5299	0.5642	0.1488
0.7178	0.1319				0.5299	0.7551	0.1488	0.6373
0.1319	0.7136				0.7551	0.5359	0.6759	0.1593
0.1402	0.7372				0.5444	0.7622	0.1593	0.6122
0.7372	0.1242				0.7622	0.5684	0.6122	0.2166
0.1242	0.7122				0.5684	0.798	0.1527	0.5311
0.1347	0.732				0.798	0.5705	0.5615	0.1548
0.7719	0.1269				0.5705	0.779	0.1706	0.527
0.0991	0.704				0.779	0.6194	0.1557	0.4399
0.704	0.1329				0.5199	0.7455	0.4891	0.1602
0.1329	0.5553				0.7455	0.491	0.5127	0.1489
0.5553	0.1289				0.4813	0.7215	0.1489	0.5
0.1289	0.6422				0.7215	0.5749	0.5	0.1738
0.6422	0.0968				0.5749	0.7032	0.3881	0.1319
0.1328	0.7147				0.7032	0.4872	0.1559	0.5549
0.7542	0.1664				0.6065	0.7134	0.1493	0.477
0.1664	0.7694				0.7134	0.5484	0.477	0.1461
0.7694	0.1404				0.7573	0.5505	0.141	0.5058
0.1404	0.764				0.5505	0.7307	0.5632	0.1552
0.764	0.1349				0.7307	0.5538	0.1477	0.4487
0.1349	0.7595				0.415	0.7722	0.4487	0.1423
0.6834	0.1822				0.7722	0.4881	0.1423	0.5142
0.1822	0.6739				0.4855	0.749	0.4905	0.1318
0.6739	0.1481				0.749	0.5682	0.1318	0.591
0.1481	0.6449				0.5682	0.7485	0.6038	0.1326
0.1513	0.6573				0.7485	0.4566	0.1201	0.4675
0.6573	0.1507				0.4566	0.7775	0.4675	0.1412
0.1507	0.7882				0.7775	0.4828	0.1506	0.4976
0.1314	0.7873				0.4828	0.7959	0.1569	0.5161
0.109	0.6377				0.7959	0.5429	0.4307	0.1749
0.6377	0.1124				0.5429	0.7319	0.1644	0.4495
0.1124	0.754				0.7319	0.5288	0.1201	0.496
0.7676	0.113				0.5288	0.7606	0.474	0.1306
0.2037	0.7636				0.7606	0.5324	0.1461	0.4814
0.7636	0.2127				0.3855	0.7884	0.5263	0.1491
0.2127	0.756				0.5045	0.7027	0.5112	0.1611
0.756	0.2294				0.7027	0.5175	0.1611	0.5182
0.2294	0.7251				0.5175	0.7091	0.1328	0.534
0.7251	0.2043				0.7091	0.5064	0.534	0.156
0.7602	0.1176				0.5064	0.7419	0.156	0.4846
0.1176	0.7758				0.7419	0.5686	0.1268	0.4556
0.7662	0.2926				0.5686	0.7526	0.4556	0.1474
0.2926	0.8172				0.7526	0.5118	0.1549	0.4934
0.8172	0.1457				0.5118	0.7568	0.4934	0.1454
0.1457	0.7415				0.7568	0.5121	0.6303	0.1651
0.1398	0.8186				0.5121	0.7308	0.1221	0.4785
0.7861	0.1136				0.4554	0.7357	0.4785	0.1439
0.6968	0.1037				0.7357	0.4982	0.1439	0.5415
0.1037	0.7302				0.5156	0.6939	0.1427	0.5403
0.7635	0.192				0.6939	0.4423	0.5403	0.1376
0.192	0.7728				0.6681	0.5467	0.6038	0.1456
0.7728	0.1945				0.5467	0.8006	0.4326	0.1584
0.8145	0.1897				0.8006	0.5957	0.5279	0.1592
0.134	0.8006				0.5957	0.7749	0.1592	0.4821
0.7808	0.0983				0.7749	0.6135	0.1705	0.4364
0.1438	0.7876				0.6135	0.6971	0.4635	0.1602
0.7876	0.1532				0.6971	0.5434	0.1462	0.4521
0.1512	0.7932				0.6891	0.5513	0.4521	0.1626
0.6925	0.1206				0.503	0.6997	0.1589	0.572
0.787	0.1474				0.6997	0.5612	0.572	0.1667
0.1474	0.7213				0.5751	0.809	0.1667	0.4212
0.1343	0.7605				0.809	0.6118	0.4212	0.1595
0.7605	0.1082				0.6118	0.7952	0.1595	0.4014
0.1082	0.7318				0.7952	0.6522	0.4014	0.1586
0.7318	0.1139				0.6522	0.8294	0.1556	0.4567
0.1139	0.7546				0.8294	0.6495	0.4567	0.1565
0.7546	0.1279				0.6495	0.8164	0.1653	0.524
0.1325	0.7487				0.8164	0.5886	0.524	0.1544
0.7538	0.1624				0.5886	0.8089	0.1544	0.3482
0.1624	0.7283				0.55	0.7586	0.3482	0.1377
0.7283	0.1698				0.7586	0.5446	0.1377	0.5365
0.1698	0.7046				0.5446	0.7209	0.5365	0.1444
0.7046	0.1859				0.7209	0.5466	0.1463	0.5132
0.1564	0.742				0.5466	0.7655	0.1503	0.6032
0.742	0.1872				0.7655	0.5433	0.1688	0.5083
0.1872	0.6996				0.5433	0.7461	0.1376	0.5511
0.6996	0.1557				0.5397	0.7955	0.5015	0.1369
0.1557	0.7345				0.8165	0.6164	0.1153	0.3962
0.7293	0.1236				0.5473	0.7969	0.3962	0.117
0.1185	0.7605				0.5874	0.7635	0.5481	0.1517
0.7812	0.2029				0.7635	0.5687	0.1517	0.5558
0.2029	0.6793				0.7494	0.4058	0.5558	0.149
0.6793	0.1856				0.4058	0.7369	0.3689	0.1295
0.1856	0.7634				0.7369	0.375	0.1489	0.5454
0.7634	0.1431				0.727	0.5529	0.5228	0.1457
0.1431	0.6965				0.529	0.7442	0.1551	0.5819
0.6965	0.1567				0.7442	0.5759	0.5476	0.1376
0.1567	0.7625				0.5759	0.7768	0.1376	0.4091
0.7625	0.1519				0.515	0.7819	0.4091	0.1516
0.1674	0.6975				0.7819	0.5353	0.6292	0.1657
0.6975	0.1771				0.5478	0.757	0.5437	0.1506
0.1771	0.703				0.757	0.5685	0.1543	0.4931
0.687	0.1063				0.5685	0.7586	0.4931	0.1694
0.1063	0.7396				0.7586	0.5631	0.1694	0.5338
0.7396	0.0977				0.5631	0.7575	0.652	0.1652
0.0977	0.7754				0.7575	0.5414	0.1741	0.533
0.7107	0.1384				0.7593	0.4727	0.1876	0.5552
0.14	0.7324				0.4508	0.6418	0.1996	0.5282
0.1408	0.7668				0.556	0.7932	0.5791	0.1708
0.7668	0.1484				0.5418	0.806	0.1708	0.4483
0.7763	0.1411				0.806	0.5589	0.4483	0.1745
0.7266	0.1078				0.5589	0.8204	0.1745	0.4969
0.1101	0.7701				0.8204	0.5861	0.477	0.182
0.7701	0.1344				0.5658	0.7348	0.182	0.5034
0.1344	0.7599				0.6229	0.8138	0.5034	0.175
0.7599	0.1227				0.8138	0.6667	0.1836	0.4419
0.724	0.1064				0.6667	0.7654	0.4419	0.1911
0.1064	0.7419				0.5361	0.745	0.2207	0.5966
0.7419	0.1044				0.745	0.5645	0.5966	0.2187
0.1044	0.7803				0.5645	0.7196	0.2187	0.5904
0.0961	0.7451				0.4153	0.7356	0.2158	0.6403
0.7451	0.1128				0.7356	0.4704	0.1377	0.5818
0.1128	0.7555				0.4704	0.7231	0.5818	0.137
0.7661	0.1049				0.7231	0.4407	0.137	0.5353
0.1049	0.7488				0.4769	0.66	0.5353	0.1403
0.7253	0.1437				0.66	0.5146	0.1403	0.5205
0.1437	0.7293				0.4244	0.5996	0.5583	0.1735
0.7293	0.1536				0.4828	0.7186	0.1735	0.4512
0.1536	0.7561				0.7818	0.5181	0.4512	0.1601
0.7561	0.1581				0.5181	0.7944	0.1601	0.4966
0.1581	0.7774				0.7944	0.5354	0.4966	0.1606
0.1268	0.7301				0.7564	0.5597	0.1479	0.474
0.1477	0.7961				0.7411	0.5519	0.474	0.1655
0.1278	0.7848				0.5519	0.7509	0.1655	0.5854
0.1215	0.7185				0.5098	0.746	0.5854	0.1599
0.7611	0.0967				0.746	0.5296	0.1418	0.4898
0.0967	0.7507				0.5296	0.7374	0.5383	0.1504
0.7507	0.0829				0.7374	0.5544	0.1346	0.44
0.1574	0.7701				0.5544	0.755	0.44	0.1553
0.7175	0.1498				0.755	0.5258	0.1553	0.3355
0.1498	0.7682				0.5258	0.7062	0.3355	0.1496
0.1404	0.7587				0.4247	0.7751	0.1496	0.537
0.7587	0.1222				0.7751	0.5452	0.154	0.4988
0.1039	0.7692				0.5452	0.722	0.472	0.1379
0.6915	0.1463				0.452	0.7197	0.1379	0.4908
0.1463	0.7678				0.7197	0.502	0.4725	0.1366
0.1185	0.7653				0.502	0.7333	0.1366	0.4209
0.136	0.6711				0.7333	0.4845	0.4209	0.14
0.708	0.1142				0.4845	0.7634	0.5749	0.1526
0.1142	0.5717				0.7634	0.5359	0.1554	0.6573
0.1519	0.7202				0.482	0.7252	0.1791	0.4785
0.1374	0.7512				0.7252	0.5447	0.4785	0.1742
0.7512	0.1392				0.5447	0.7053	0.163	0.442
0.1392	0.7183				0.7053	0.54	0.5238	0.1472
0.1241	0.7102				0.54	0.7167	0.1472	0.4838
0.7102	0.1258				0.7167	0.5013	0.4838	0.1431
0.1258	0.7288				0.5013	0.7018	0.1431	0.4961
0.0928	0.7626				0.7018	0.4851	0.4961	0.1447
0.6648	0.0968				0.4851	0.7279	0.4989	0.1724
0.1459	0.73				0.7279	0.5637	0.1724	0.4344
0.73	0.1615				0.5637	0.7375	0.4344	0.1635
0.1615	0.752				0.7375	0.4966	0.1954	0.5507
0.752	0.1724				0.4966	0.72	0.5507	0.2066
0.1724	0.7463				0.72	0.5022	0.2066	0.5626
0.7463	0.1554				0.729	0.5773	0.5626	0.1929
0.1554	0.7532				0.5773	0.7267	0.1929	0.6448
0.7605	0.1245				0.7267	0.581	0.2044	0.6645
0.7741	0.1094				0.581	0.718	0.6391	0.2002
0.1009	0.7998				0.718	0.4942	0.598	0.1841
0.1356	0.7087				0.4942	0.7469	0.1841	0.6475
0.7087	0.1336				0.7469	0.5404	0.6475	0.1838
0.1336	0.749				0.7704	0.6399	0.6598	0.1977
0.749	0.1234				0.6399	0.7818	0.148	0.5589
0.1234	0.7327				0.7818	0.5988	0.1486	0.5802
0.7476	0.1314				0.5988	0.7531	0.5102	0.1643
0.6515	0.1541				0.5069	0.7622	0.1818	0.5309
0.1541	0.7033				0.7622	0.4945	0.5143	0.1799
0.7033	0.1557				0.4945	0.8021	0.1799	0.4188
0.1557	0.6391				0.8021	0.4623	0.4188	0.206
0.6391	0.1462				0.4623	0.6971	0.206	0.5013
0.1462	0.6913				0.6971	0.4922	0.5013	0.1699
0.6913	0.128				0.4922	0.7396	0.1699	0.5027
0.128	0.6847				0.7396	0.4903	0.1865	0.5053
0.6847	0.1405				0.4903	0.7948	0.5053	0.1735
0.682	0.123				0.7948	0.4728	0.1735	0.519
0.7397	0.1036				0.4728	0.6822	0.5142	0.247
0.7289	0.1461				0.6822	0.4872	0.247	0.542
0.1461	0.7132				0.4872	0.7182	0.5016	0.1783
0.1556	0.7459				0.5466	0.7481	0.1596	0.4788
0.7459	0.1598				0.7481	0.5221	0.6291	0.1536
0.1598	0.7442				0.5221	0.7364	0.1536	0.4706
0.6905	0.1089				0.7364	0.5161	0.4706	0.1518
0.1089	0.6607				0.5161	0.7255	0.1876	0.6667
0.1309	0.7708				0.7255	0.5336	0.5793	0.1867
0.7708	0.1148				0.5336	0.7322	0.2266	0.5942
0.2107	0.7698				0.7322	0.524	0.2367	0.4778
0.7698	0.2224				0.7235	0.5549	0.4778	0.2142
0.2224	0.7477				0.5549	0.7198	0.2142	0.5291
0.7477	0.2237				0.7198	0.5839	0.6139	0.201
0.1265	0.7285				0.5839	0.7556	0.201	0.5678
0.7285	0.1257				0.7556	0.5362	0.5678	0.2055
0.1257	0.7124				0.7359	0.5067	0.1746	0.6273
0.7124	0.1232				0.5136	0.7353	0.5176	0.1768
0.1381	0.7592				0.7353	0.5536	0.1768	0.5287
0.7592	0.1199				0.5536	0.7618	0.61	0.1758
0.1199	0.7044				0.7618	0.5323	0.1604	0.5304
0.7044	0.1084				0.6268	0.7455	0.5304	0.1542
0.7732	0.1179				0.7455	0.5642	0.1542	0.5536
0.6586	0.1491				0.6373	0.7871	0.5536	0.1488
0.1491	0.7524				0.7871	0.6396	0.1488	0.5128
0.7225	0.1195				0.6396	0.7965	0.5128	0.1566
0.1195	0.7179				0.7965	0.6452	0.1565	0.5238
0.7179	0.1228				0.6452	0.7833	0.5238	0.185
0.746	0.1356				0.7833	0.6436	0.185	0.5512
0.1356	0.7519				0.6436	0.7838	0.5333	0.2409
0.7519	0.1538				0.7838	0.6459	0.2409	0.5111
0.1538	0.7416				0.6459	0.7445	0.5111	0.2137
0.1188	0.8007				0.7445	0.6759	0.1569	0.4216
0.8007	0.1258				0.5311	0.7945	0.4216	0.1602
0.1258	0.79				0.7945	0.6629	0.1538	0.4194
0.79	0.1188				0.6629	0.7731	0.4194	0.1463
0.7786	0.1218				0.7731	0.6149	0.1463	0.5996
0.1218	0.7545				0.6149	0.825	0.6053	0.1813
0.8765	0.1766				0.825	0.5615	0.173	0.57
0.1766	0.8529				0.527	0.7666	0.1881	0.6028
0.7433	0.1319				0.7666	0.5395	0.4966	0.2005
0.1188	0.6921				0.5395	0.7091	0.1543	0.4931
0.779	0.1628				0.7091	0.6025	0.4931	0.1694
0.1628	0.7674				0.6025	0.7577	0.1694	0.5338
0.105	0.6413				0.7577	0.6162	0.652	0.1652
0.6413	0.1157				0.6162	0.7339	0.1656	0.5097
0.1157	0.7716				0.4399	0.7517	0.6	0.189
0.1528	0.717				0.7517	0.4878	0.5663	0.1805
0.717	0.1486				0.4878	0.7005	0.1805	0.5019
0.1486	0.7313				0.7005	0.4891	0.5703	0.1662
0.7313	0.138				0.7872	0.4659	0.1662	0.5426
0.138	0.7022				0.4659	0.722	0.5426	0.1595
0.7022	0.1501				0.722	0.4257	0.1579	0.581
0.1501	0.7634				0.4257	0.7324	0.581	0.1557
0.1277	0.7172				0.7324	0.3881	0.1557	0.569
0.7172	0.1355				0.5549	0.7336	0.5334	0.1604
0.1355	0.6934				0.478	0.7588
0.1329	0.7474				0.7588	0.5767
0.1364	0.5776				0.5767	0.7565
0.5776	0.1345				0.7565	0.5363
0.1345	0.7431				0.5363	0.7143
0.7431	0.1473				0.7143	0.4872
0.1473	0.7283				0.4872	0.7591
0.7139	0.1458				0.7591	0.5683
0.1458	0.7328				0.5683	0.7692
0.7306	0.172				0.7692	0.5121
0.172	0.6346				0.5121	0.689
0.6346	0.1723				0.689	0.5806
0.1723	0.7688				0.5806	0.7066
0.7688	0.1637				0.7066	0.5448
0.1637	0.744				0.5058	0.7122
0.744	0.1562				0.7122	0.5632
0.1562	0.7583				0.5142	0.7934
0.7583	0.1701				0.7934	0.4905
0.1701	0.8241				0.591	0.7837
0.8241	0.1605				0.7837	0.6837
0.1605	0.7734				0.6837	0.7678
0.1306	0.7579				0.7678	0.6038
0.7463	0.1238				0.4976	0.6861
0.1238	0.7362				0.6861	0.4669
0.7362	0.1296				0.4669	0.7213
0.127	0.7173				0.7213	0.5357
0.7173	0.1222				0.5357	0.7044
0.7451	0.1134				0.5161	0.7329
0.6684	0.1118				0.7329	0.4628
0.1118	0.7026				0.4628	0.7983
0.1545	0.7172				0.7983	0.4307
0.7172	0.1822				0.4495	0.8218
0.1822	0.7786				0.8218	0.4947
0.7786	0.1629				0.4947	0.8081
0.1629	0.6949				0.8081	0.5435
0.6949	0.1565				0.5435	0.7943
0.1565	0.7591				0.7943	0.5619
0.7591	0.1703				0.5619	0.8005
0.7661	0.1301				0.8005	0.5619
0.1301	0.7823				0.5619	0.8059
0.7823	0.1259				0.496	0.739
0.1259	0.7324				0.739	0.474
0.7324	0.1305				0.4814	0.7568
0.1305	0.7875				0.7568	0.5263
0.7875	0.1402				0.7572	0.5112
0.1489	0.7655				0.5182	0.7337
0.7655	0.1471				0.7256	0.5295
0.1471	0.6912				0.5295	0.7364
0.7402	0.1489				0.7364	0.5174
0.1489	0.727				0.5174	0.7565
0.727	0.1364				0.7565	0.6019
0.1285	0.7411				0.6019	0.75
0.7411	0.1409				0.75	0.5762
0.1237	0.7046				0.5762	0.7522
0.7046	0.1423				0.7522	0.6332
0.7614	0.17				0.6332	0.7523
0.17	0.787				0.7523	0.6237
0.1795	0.7608				0.6237	0.7811
0.7434	0.165				0.7811	0.6303
0.165	0.835				0.5415	0.793
0.8235	0.144				0.793	0.5899
					0.5899	0.7583
					0.4708	0.7697
					0.7697	0.6038
					0.531	0.7132
					0.7132	0.5034
					0.5034	0.7353
					0.7353	0.4326
					0.4821	0.7099
					0.4364	0.7359
					0.7359	0.5512
					0.5512	0.7205
					0.7205	0.4921
					0.4921	0.7464
					0.7464	0.4635
					0.7188	0.5604
					0.7888	0.5127
					0.5127	0.7167
					0.7167	0.556
					0.556	0.7059
					0.7059	0.4854
					0.5132	0.7975
					0.6032	0.8241
					0.8241	0.6128
					0.6128	0.8144
					0.8144	0.5682
					0.5682	0.8286
					0.5083	0.7411
					0.7411	0.5403
					0.5403	0.7436
					0.7436	0.514
					0.5511	0.7597
					0.7277	0.5236
					0.5236	0.7402
					0.761	0.5015
					0.7338	0.5481
					0.6017	0.7887
					0.7887	0.644
					0.644	0.8296
					0.8296	0.6
					0.6	0.7839
					0.7839	0.5637
					0.5454	0.7932
					0.7932	0.5635
					0.5635	0.7469
					0.7469	0.5719
					0.5719	0.7942
					0.7942	0.5228
					0.5819	0.763
					0.763	0.5498
					0.5498	0.728
					0.728	0.5476
					0.8395	0.5909
					0.6873	0.5437
					0.5338	0.8122
					0.8122	0.652
					0.533	0.7968
					0.7968	0.5704
					0.5704	0.7206
					0.5552	0.8354
					0.8354	0.4788
					0.4788	0.8311
					0.5282	0.8461
					0.8461	0.5791
					0.4969	0.8091
					0.8091	0.477
					0.5904	0.818
					0.6403	0.8
					0.5205	0.8033
					0.8033	0.5995
					0.5995	0.7997
					0.7997	0.6475
					0.6475	0.799
					0.799	0.6261
					0.6261	0.8091
					0.8091	0.6554
					0.6554	0.8086
					0.8086	0.6276
					0.6276	0.7985
					0.7985	0.6114
					0.6114	0.7811
					0.7811	0.5886
					0.5886	0.7901
					0.7901	0.5583
					0.4898	0.6998
					0.6998	0.5383
					0.537	0.7058
					0.4988	0.6865
					0.6865	0.472
					0.4908	0.7245
					0.7245	0.4725
					0.8463	0.5749
					0.6573	0.7798
					0.55	0.8084
					0.8084	0.5963
					0.5963	0.8175
					0.8175	0.6062
					0.6062	0.8146
					0.442	0.7782
					0.7782	0.5238
					0.4956	0.7243
					0.7243	0.583
					0.583	0.6793
					0.6793	0.4989
					0.6338	0.7548
					0.6448	0.7787
					0.6645	0.8329
					0.8329	0.6391
					0.7674	0.6598
					0.5589	0.7097
					0.7097	0.5328
					0.5328	0.7798
					0.5802	0.7944
					0.442	0.7119
					0.7119	0.5102
					0.5309	0.8273
					0.8273	0.6277
					0.6277	0.8251
					0.8251	0.5565
					0.5565	0.8111
					0.8111	0.5667
					0.5667	0.8229
					0.8229	0.5754
					0.5754	0.8202
					0.8202	0.5143
					0.5027	0.8497
					0.519	0.8601
					0.8601	0.5142
					0.542	0.8299
					0.8299	0.5016
					0.4788	0.8148
					0.8148	0.6291
					0.6667	0.8177
					0.8177	0.5793
					0.7849	0.5652
					0.5942	0.8242
					0.5291	0.7991
					0.7991	0.6139
					0.6273	0.7865
					0.7865	0.6218
					0.6218	0.7952
					0.7952	0.6382
					0.6382	0.8064
					0.7021	0.5176
					0.5287	0.7885
					0.7885	0.61
					0.5512	0.7823
					0.8291	0.5333
					0.8184	0.6701
					0.6701	0.8147
					0.5996	0.8154
					0.8125	0.6053
					0.57	0.7366
					0.6028	0.7312
					0.7312	0.6293
					0.6293	0.7521
					0.7521	0.6145
					0.6145	0.7446
					0.7446	0.6338
					0.7321	0.6368
					0.6368	0.6702
					0.6702	0.4966
					0.8043	0.7031
					0.7031	0.789
					0.789	0.6434
					0.6434	0.8094
					0.8094	0.6907
					0.6907	0.8294
					0.5338	0.8122
					0.8122	0.652
					0.5097	0.7924
					0.7924	0.6
					0.746	0.5663
					0.5019	0.7832
					0.7832	0.5703
					0.569	0.7534
					0.7534	0.5334

## Sheet: Figure 4
Figure 4a			Figure 4c
eps1	eps2		eps1	eps2
0.0135	0.454		0.1576	0.653
0.1091	0.6031		0.1055	0.5445
0.0317	0.6541		0.041	0.4789
0.3428	0.4129		0.0613	0.7025
0.0857	0.4693		0.0389	0.5454
0.1664	0.2731		0.2271	0.7331
0.1075	0.7153		0.1812	0.5645
0.0586	0.6804		0.0373	0.8403
0.1109	0.7681		0.063	0.581
0.1237	0.6872		0.0357	0.652
0.1894	0.5358		0.0614	0.6015
0.1673	0.4458		0.089	0.7914
0.2042	0.6302		0.1167	0.6536
0.0629	0.7397		0.1117	0.7722
0.1038	0.7865		0.0518	0.6637
0.0463	0.7178		0.0802	0.7777
0.0908	0.1844		0.1968	0.5586
0.0275	0.6977		0.0925	0.7646
0.0793	0.6679		0.0727	0.6864
0.0985	0.6362		0.108	0.6212
0.1552	0.407		0.0891	0.7451
0.188	0.6474		0.0502	0.5287
0.0427	0.6944		0.1213	0.7208
0.1292	0.2074		0.0485	0.7765
0.1381	0.2761		0.0859	0.7584
0.0558	0.2929		0.171	0.6502
0.2197	0.5762		0.0643	0.7065
0.0333	0.7302		0.0624	0.7161
0.2034	0.6697		0.069	0.7094
0.1018	0.7576		0.0423	0.7371
0.2298	0.5003		0.2326	0.6641
0.0272	0.6532		0.0965	0.5467
0.0356	0.5498		0.1197	0.4775
0.1443	0.1784		0.134	0.5658
0.1301	0.1575
0.073	0.6552
0.2573	0.3322
0.0703	0.7837
0.1812	0.1557

## Sheet: Supp Fig 3
Figure S3b														Figure S3c
200 nM							2 mM							200 nM							2 mM
Red		Purple		Blue			Red		Purple		Blue			Red		Purple		Blue			Red		Purple		Blue
eps1 (ini)	eps1 (fin)	eps1 (ini)	eps1 (fin)	eps1 (ini)	eps1 (fin)		eps1 (ini)	eps1 (fin)	eps1 (ini)	eps1 (fin)	eps1 (ini)	eps1 (fin)		eps2 (ini)	eps2 (fin)	eps2 (ini)	eps2 (fin)	eps2 (ini)	eps2 (fin)		eps2 (ini)	eps2 (fin)	eps2 (ini)	eps2 (fin)	eps2 (ini)	eps2 (fin)
0.3882	0.0961	0.1191	0.0858	0.0858	0.3882		0.1132	0.4118	0.0867	0.0976	0.0579	0.4363		0.1192	0.7892	0.7593	0.6003	0.6003	0.1192		0.7233	0.1641	0.5861	0.8079	0.6026	0.248
0.0581	0.424	0.0961	0.0842	0.3977	0.1101		0.4046	0.0842	0.0976	0.0579	0.4363	0.0379		0.8191	0.1254	0.7892	0.6128	0.1568	0.5183		0.1711	0.7222	0.8079	0.6026	0.248	0.5909
0.424	0.0687	0.0842	0.098	0.0886	0.3871		0.087	0.4513	0.0379	0.1033	0.5352	0.1033		0.1254	0.803	0.6128	0.7729	0.5867	0.1246		0.761	0.1701	0.5909	0.7873	0.1518	0.5033
0.0921	0.4093	0.079	0.0765	0.3629	0.0696		0.0769	0.4155	0.1033	0.0435	0.0659	0.4936		0.794	0.1232	0.7797	0.4863	0.1418	0.4957		0.7337	0.135	0.7873	0.6691	0.5078	0.1302
0.0776	0.4304	0.0765	0.0773	0.0696	0.3956		0.0791	0.4445	0.0435	0.0843	0.4936	0.0606		0.7626	0.1236	0.4863	0.765	0.4957	0.0879		0.787	0.1469	0.6691	0.8102	0.1302	0.5253
0.3871	0.0872	0.0773	0.0672	0.3956	0.0988		0.4638	0.09	0.0843	0.0545	0.0567	0.4179		0.1246	0.7885	0.765	0.5522	0.0879	0.459		0.1674	0.7025	0.8102	0.6097	0.5291	0.1325
0.4237	0.1243	0.0672	0.0581	0.0988	0.3859		0.4273	0.0398	0.0545	0.094	0.4201	0.065		0.1851	0.7233	0.5522	0.8191	0.459	0.1136		0.1629	0.7585	0.6097	0.792	0.1628	0.5418
0.1243	0.3924	0.0832	0.0386	0.3414	0.073		0.091	0.4246	0.112	0.0871	0.4118	0.0575		0.7233	0.1616	0.7983	0.6736	0.1918	0.5639		0.7411	0.2091	0.7386	0.5028	0.1641	0.5726
0.3924	0.1277	0.0386	0.0711	0.073	0.393		0.5399	0.1034	0.0871	0.1486	0.0493	0.4046		0.1616	0.7005	0.6736	0.8111	0.5639	0.2018		0.1539	0.7508	0.5028	0.6265	0.5829	0.1711
0.4111	0.0696	0.1101	0.0975	0.4232	0.0878		0.1014	0.395	0.1486	0.0737	0.0698	0.4431		0.1397	0.7652	0.5183	0.7764	0.1153	0.4953		0.7884	0.1546	0.6265	0.5513	0.5504	0.1606
0.0696	0.397	0.0831	0.0886	0.0878	0.5172		0.099	0.476	0.0737	0.1148	0.4431	0.064		0.7652	0.1208	0.7643	0.5867	0.4953	0.1232		0.7308	0.1741	0.5513	0.7177	0.1606	0.5764
0.397	0.0537	0.0537	0.0654	0.5172	0.078		0.3961	0.105	0.1148	0.0784	0.0846	0.4267		0.1208	0.8314	0.8314	0.6791	0.1232	0.4817		0.1201	0.7604	0.7177	0.5595	0.5258	0.1322
0.0682	0.3629	0.0654	0.0682	0.4109	0.1392		0.105	0.4556	0.0784	0.1148	0.4267	0.0526		0.8561	0.1418	0.6791	0.8561	0.1149	0.3814		0.7604	0.166	0.5595	0.7315	0.1322	0.4276
0.3859	0.112	0.0692	0.0616	0.1392	0.3894		0.4109	0.0856	0.1002	0.0852	0.4155	0.1244		0.1136	0.7456	0.8235	0.5679	0.3814	0.1318		0.1235	0.7469	0.6874	0.5352	0.135	0.5165
0.09	0.4119	0.0616	0.0657	0.0623	0.424		0.0856	0.3881	0.0852	0.1023	0.1244	0.4057		0.7342	0.1726	0.5679	0.8112	0.5722	0.1229		0.7469	0.1344	0.5352	0.7023	0.5165	0.1248
0.4119	0.1218	0.063	0.0664	0.3508	0.055		0.4319	0.0936	0.1023	0.0838	0.3924	0.0683		0.1726	0.6548	0.7827	0.5313	0.2143	0.5052		0.1283	0.6891	0.7023	0.501	0.1196	0.514
0.1218	0.4197	0.0664	0.1059	0.4238	0.0395		0.0729	0.4415	0.0838	0.0923	0.0823	0.396		0.6548	0.1899	0.5313	0.7706	0.1727	0.625		0.7955	0.1333	0.501	0.7638	0.494	0.1177
0.4197	0.0855	0.078	0.0905	0.0395	0.3816		0.0727	0.4137	0.0923	0.0729	0.396	0.0595		0.1899	0.7652	0.4817	0.7769	0.625	0.1875		0.7969	0.1133	0.7638	0.5212	0.1177	0.4897
0.0657	0.3414	0.0905	0.0485	0.4235	0.0736		0.4289	0.1028	0.0729	0.0779	0.0665	0.4151		0.8112	0.1918	0.7769	0.5697	0.1739	0.5785		0.1365	0.7352	0.5212	0.7612	0.6319	0.1411
0.3683	0.0771	0.0736	0.0623	0.0736	0.453		0.1028	0.4186	0.1033	0.0787	0.0754	0.4802		0.1327	0.7426	0.7756	0.5722	0.5785	0.1492		0.7352	0.136	0.5033	0.7486	0.4464	0.1567
0.0771	0.3361	0.1032	0.0731	0.1984	0.419		0.4588	0.0707	0.0606	0.0839	0.0506	0.4793		0.7426	0.1265	0.6852	0.5563	0.4206	0.1486		0.1285	0.629	0.5253	0.7763	0.555	0.1337
0.3361	0.0753	0.0731	0.0783	0.4036	0.2174		0.0707	0.4586	0.0839	0.0464	0.0756	0.4617		0.1265	0.7388	0.5563	0.7553	0.1299	0.4224		0.629	0.1215	0.7763	0.5529	0.55	0.1724
0.0753	0.3142	0.0783	0.0912	0.1047	0.4202		0.0699	0.4723	0.0464	0.0626	0.4853	0.052		0.7388	0.1571	0.7553	0.6233	0.4529	0.1285		0.7768	0.2058	0.5529	0.8013	0.1614	0.5112
0.3142	0.0742	0.0912	0.0993	0.4202	0.0525		0.0798	0.4443	0.0626	0.0473	0.052	0.4754		0.1571	0.7098	0.6233	0.766	0.1285	0.4938		0.7932	0.1225	0.8013	0.5619	0.5112	0.1618
0.0742	0.3614	0.0993	0.0756	0.0662	0.3987		0.0628	0.4628	0.0473	0.0837	0.3992	0.075		0.7098	0.1669	0.766	0.6491	0.5809	0.2353		0.7654	0.1492	0.5619	0.7769	0.1615	0.6636
0.3457	0.0698	0.0756	0.0782	0.3793	0.0983		0.0749	0.3717	0.0837	0.0567	0.4335	0.111		0.1624	0.7759	0.6491	0.8	0.1655	0.4402		0.7186	0.1306	0.7769	0.5291	0.1291	0.5118
0.0698	0.4067	0.0782	0.1021	0.4006	0.1022		0.4861	0.0791	0.065	0.0673	0.1026	0.4311		0.7759	0.2206	0.8	0.6009	0.179	0.501		0.1462	0.7458	0.5418	0.7885	0.4974	0.1239
0.4067	0.081	0.1021	0.0726	0.4059	0.0827		0.0791	0.479	0.0673	0.0769	0.4311	0.134		0.2206	0.82	0.6009	0.7855	0.1796	0.4747		0.7458	0.1502	0.7885	0.4744	0.1239	0.4409
0.3096	0.1124	0.0726	0.0992	0.0827	0.4478		0.0886	0.4709	0.0769	0.085	0.4807	0.0519		0.1108	0.7912	0.7855	0.622	0.4747	0.1681		0.7509	0.1405	0.4744	0.7481	0.1323	0.483
0.319	0.1358	0.0992	0.1238	0.4478	0.0924		0.0818	0.4602	0.085	0.0604	0.0519	0.4771		0.1152	0.7556	0.622	0.7485	0.1681	0.4185		0.7062	0.1458	0.7481	0.5879	0.483	0.1259
0.0995	0.3881	0.1238	0.1097	0.0924	0.3554		0.0858	0.6079	0.0604	0.0851	0.4771	0.0361		0.7646	0.1124	0.7485	0.5893	0.4185	0.1901		0.722	0.1824	0.5879	0.7307	0.1259	0.5301
0.3881	0.0848	0.1097	0.0942	0.3624	0.0625		0.4999	0.1002	0.0851	0.0707	0.3733	0.0411		0.1124	0.7908	0.5893	0.7845	0.1553	0.45		0.1902	0.7704	0.7307	0.6261	0.1503	0.4795
0.0924	0.4232	0.1623	0.1259	0.4774	0.0394		0.1073	0.4859	0.0707	0.0866	0.1538	0.4013		0.7393	0.1153	0.681	0.5441	0.1529	0.5172		0.7531	0.1896	0.6261	0.7702	0.359	0.1482
0.4502	0.0911	0.1259	0.1631	0.0394	0.4462		0.4847	0.0864	0.0866	0.0846	0.4013	0.0769		0.1467	0.7561	0.5441	0.724	0.5172	0.1495		0.1535	0.751	0.7702	0.6358	0.1482	0.4725
0.0876	0.4124	0.071	0.1984	0.4462	0.1791		0.0864	0.4762	0.0846	0.1132	0.0769	0.423		0.7868	0.1397	0.7684	0.4206	0.1495	0.4627		0.751	0.1474	0.6358	0.7233	0.4725	0.1702
0.4124	0.0725	0.2174	0.0757	0.1791	0.4792		0.4762	0.1511	0.0575	0.1	0.423	0.0488		0.1397	0.7961	0.4224	0.771	0.4627	0.1566		0.1474	0.7093	0.5726	0.7667	0.1702	0.4878
0.0725	0.4109	0.0757	0.1047	0.1111	0.432		0.5145	0.1008	0.1	0.0493	0.0488	0.4273		0.7961	0.1149	0.771	0.4529	0.4167	0.1758		0.1677	0.7359	0.7667	0.5829	0.4878	0.1629
0.3894	0.0736	0.0525	0.0846	0.432	0.0756		0.5285	0.0988	0.0842	0.067	0.0569	0.4472		0.1318	0.7756	0.4938	0.7956	0.1758	0.4538		0.143	0.7601	0.7222	0.5929	0.5041	0.1483
0.08	0.3508	0.0768	0.0875	0.3837	0.0897		0.4654	0.0287	0.067	0.0711	0.3729	0.0349		0.7223	0.2143	0.5241	0.7326	0.1309	0.559		0.2166	0.8554	0.5929	0.8033	0.1339	0.5814
0.3816	0.0947	0.0875	0.0662	0.0897	0.3566		0.0287	0.4783	0.0711	0.0698	0.4246	0.0957		0.1875	0.7596	0.7326	0.5809	0.559	0.1561		0.8554	0.1546	0.8033	0.5504	0.2091	0.5652
0.0942	0.4235	0.0812	0.0662	0.3999	0.0774		0.0887	0.4311	0.064	0.087	0.0957	0.4336		0.7845	0.1739	0.7742	0.6349	0.1382	0.3935		0.7339	0.1891	0.5764	0.761	0.5652	0.1765
0.453	0.1623	0.0662	0.07	0.0742	0.4462		0.4012	0.0372	0.0932	0.0892	0.4336	0.1243		0.1492	0.681	0.6349	0.8014	0.5465	0.1887		0.1738	0.7872	0.7034	0.5159	0.1765	0.4068
0.0735	0.3369	0.07	0.0816	0.4462	0.1272		0.0369	0.4201	0.0892	0.0935	0.0908	0.4734		0.7677	0.1228	0.8014	0.649	0.1887	0.5006		0.7336	0.1493	0.5159	0.7109	0.5714	0.1505
0.3369	0.0582	0.0816	0.0568	0.4252	0.0603		0.4682	0.0996	0.0935	0.0829	0.0659	0.5376		0.1228	0.7903	0.649	0.8476	0.2382	0.5366		0.1519	0.6972	0.7109	0.498	0.5359	0.1586
0.0582	0.3393	0.0568	0.124	0.4208	0.0584		0.4474	0.0912	0.0829	0.0751	0.4078	0.0778		0.7903	0.1357	0.8476	0.584	0.2459	0.5553		0.1261	0.7505	0.498	0.7566	0.164	0.5444
0.3393	0.0828	0.124	0.1746	0.4039	0.0567		0.0912	0.474	0.0751	0.0808	0.0522	0.4026		0.1357	0.797	0.584	0.7216	0.1661	0.6912		0.7505	0.1275	0.7566	0.5269	0.6194	0.1605
0.3919	0.071	0.1746	0.1727	0.3352	0.064		0.1302	0.4559	0.0808	0.0684	0.4026	0.0423		0.1476	0.7684	0.7216	0.5429	0.1685	0.6038		0.7044	0.1546	0.5269	0.6895	0.1605	0.6296
0.3987	0.0832	0.1727	0.2037	0.064	0.3108		0.4559	0.0981	0.0684	0.1006	0.4162	0.0788		0.2353	0.7426	0.5429	0.6933	0.6038	0.1677		0.1546	0.6914	0.6895	0.4828	0.1521	0.4149
0.0832	0.4043	0.0983	0.0869	0.1246	0.4048		0.0981	0.4674	0.1006	0.0721	0.0788	0.4233		0.7426	0.186	0.4402	0.7542	0.5783	0.2288		0.6914	0.1537	0.4828	0.7391	0.4149	0.1485
0.4043	0.093	0.1022	0.1066	0.4048	0.048		0.5212	0.0756	0.0721	0.0846	0.4072	0.0653		0.186	0.7666	0.501	0.7649	0.2288	0.5576		0.1491	0.7311	0.7391	0.5258	0.143	0.5199
0.1197	0.3306	0.0625	0.0793	0.4779	0.0885		0.0756	0.5722	0.0526	0.0769	0.0811	0.4003		0.7398	0.1022	0.45	0.7831	0.1681	0.5233		0.7311	0.1427	0.4276	0.7337	0.491	0.1309
0.3306	0.0879	0.0793	0.0525	0.0462	0.3748		0.4759	0.0692	0.0683	0.082	0.4388	0.1131		0.1022	0.7454	0.7831	0.5335	0.4846	0.1957		0.1564	0.7572	0.514	0.7404	0.1449	0.4648
0.0807	0.343	0.0525	0.1069	0.092	0.401		0.4718	0.1038	0.082	0.0823	0.1131	0.4233		0.7819	0.1485	0.5335	0.756	0.5519	0.2315		0.1456	0.7514	0.7404	0.494	0.4648	0.1496
0.0797	0.2879	0.12	0.0847	0.401	0.0569		0.1038	0.4647	0.0595	0.0582	0.4233	0.065		0.7631	0.1414	0.7604	0.548	0.2315	0.5745		0.7514	0.1503	0.4897	0.7957	0.1496	0.4813
0.2879	0.0855	0.0847	0.129	0.3862	0.0789		0.1023	0.4852	0.0582	0.0679	0.1145	0.4551		0.1414	0.7751	0.548	0.741	0.2055	0.5838		0.7099	0.1449	0.7957	0.4856	0.4872	0.1233
0.4031	0.0812	0.052	0.0768	0.0522	0.3933		0.4844	0.108	0.0679	0.1029	0.4214	0.0758		0.2335	0.7742	0.5324	0.8199	0.6045	0.2596		0.1665	0.7188	0.4856	0.79	0.1582	0.6065
0.1242	0.3793	0.0835	0.1111	0.4031	0.069		0.4846	0.0871	0.1029	0.0735	0.093	0.4277		0.714	0.1655	0.7475	0.4167	0.1938	0.5809		0.1586	0.6704	0.79	0.6052	0.5538	0.1702
0.3989	0.0943	0.0756	0.0779	0.0816	0.3879		0.0871	0.4855	0.0735	0.1061	0.4277	0.0893		0.1675	0.7757	0.4538	0.8015	0.5551	0.1963		0.6704	0.1556	0.6052	0.7962	0.1702	0.5089
0.3732	0.0962	0.1025	0.1034	0.1183	0.4263		0.0675	0.4348	0.1061	0.0923	0.4775	0.0935		0.1736	0.7792	0.7451	0.4877	0.5704	0.1751		0.7975	0.1503	0.7962	0.5833	0.1446	0.4245
0.0962	0.4006	0.1034	0.1032	0.4263	0.0649		0.0842	0.4305	0.1111	0.0909	0.0935	0.4702		0.7792	0.179	0.4877	0.7353	0.1751	0.5795		0.7597	0.1292	0.5845	0.7968	0.4245	0.1397
0.0943	0.4397	0.0801	0.0606	0.0606	0.399		0.0996	0.4143	0.0909	0.0871	0.4702	0.0544		0.7521	0.1767	0.7607	0.4646	0.601	0.2334		0.7402	0.1334	0.7968	0.608	0.1397	0.415
0.4397	0.0849	0.1272	0.087	0.399	0.0638		0.4143	0.0813	0.0871	0.1238	0.0833	0.4444		0.1767	0.7578	0.5006	0.7867	0.2334	0.618		0.1334	0.761	0.608	0.7757	0.4881	0.1552
0.0849	0.4059	0.0603	0.072	0.0749	0.4369		0.4707	0.1195	0.1238	0.0947	0.4444	0.0714		0.7578	0.1796	0.5366	0.8276	0.6123	0.2003		0.1402	0.7338	0.7757	0.5738	0.1552	0.4502
0.3554	0.0879	0.0584	0.0605	0.4369	0.1183		0.4409	0.0987	0.0947	0.0902	0.0714	0.4299		0.1901	0.7487	0.5553	0.8161	0.2003	0.5424		0.1295	0.7732	0.5738	0.786	0.4502	0.1629
0.0879	0.4743	0.0605	0.0614	0.4575	0.0878		0.0987	0.4382	0.0902	0.0577	0.0657	0.3857		0.7487	0.1781	0.8161	0.5921	0.1255	0.6664		0.7732	0.1453	0.786	0.6115	0.5324	0.1474
0.4743	0.0967	0.0614	0.059	0.0537	0.336		0.4445	0.0642	0.0577	0.1381	0.3857	0.0964		0.1781	0.7626	0.5921	0.8303	0.5626	0.1709		0.1279	0.8395	0.6115	0.7077	0.1474	0.3855
0.0967	0.3624	0.059	0.0385	0.336	0.1356		0.4613	0.1197	0.0413	0.0755	0.4573	0.0719		0.7626	0.1553	0.8303	0.6197	0.1709	0.5339		0.1657	0.6873	0.6381	0.7735	0.1835	0.5045
0.4088	0.12	0.0385	0.0493	0.4049	0.0578		0.1029	0.4143	0.0755	0.0509	0.476	0.0423		0.1552	0.7604	0.6197	0.8396	0.1584	0.5046		0.7206	0.1876	0.7735	0.6242	0.1741	0.4554
0.129	0.3333	0.0567	0.0751	0.3987	0.0628		0.0763	0.4238	0.0509	0.0732	0.4738	0.0449		0.741	0.1481	0.6912	0.8262	0.2234	0.5649		0.8311	0.2156	0.6242	0.7726	0.1318	0.5337
0.3333	0.1126	0.0751	0.0582	0.4188	0.0526		0.0648	0.4115	0.0732	0.0759	0.0522	0.5021		0.1481	0.773	0.8262	0.6962	0.1594	0.5716		0.7696	0.2207	0.7726	0.6206	0.4104	0.1266
0.0768	0.2953	0.0582	0.0762	0.0526	0.4541		0.0682	0.4357	0.0759	0.0938	0.5021	0.0712		0.8199	0.1558	0.6962	0.8328	0.5716	0.1554		0.818	0.2277	0.6206	0.7685	0.1266	0.5294
0.2953	0.0729	0.1074	0.0628	0.4541	0.0734		0.4357	0.0819	0.0938	0.0578	0.0712	0.5113		0.1558	0.8078	0.7745	0.574	0.1554	0.4977		0.2277	0.7567	0.7685	0.5993	0.5294	0.1278
0.0969	0.4774	0.0628	0.0797	0.4034	0.0591		0.0819	0.4417	0.0578	0.1024	0.4485	0.0781		0.7455	0.1529	0.574	0.7819	0.1359	0.5091		0.7567	0.2158	0.5993	0.7789	0.1519	0.5156
0.1032	0.3837	0.0797	0.1246	0.3697	0.1436		0.0657	0.4292	0.1024	0.0665	0.0627	0.4136		0.7353	0.1309	0.7819	0.5783	0.1806	0.4059		0.8	0.2223	0.7789	0.6319	0.4423	0.1425
0.0611	0.3999	0.048	0.062	0.1436	0.3901		0.1188	0.4701	0.0851	0.0712	0.092	0.4342		0.7991	0.1382	0.5576	0.8016	0.4059	0.1941		0.7058	0.154	0.7296	0.5898	0.5434	0.1599
0.0608	0.4006	0.062	0.0513	0.0638	0.4249		0.3634	0.0589	0.0712	0.0814	0.0957	0.4449		0.8067	0.1475	0.8016	0.4808	0.5698	0.1403		0.1669	0.8463	0.5898	0.7638	0.5513	0.1378
0.4006	0.0704	0.0513	0.0704	0.4249	0.1393		0.4263	0.051	0.0814	0.0603	0.4449	0.1377		0.1475	0.8008	0.4808	0.7333	0.1403	0.459		0.1643	0.8215	0.7638	0.5812	0.1378	0.503
0.0704	0.4646	0.0885	0.0832	0.3954	0.0561		0.051	0.4743	0.0603	0.0791	0.0901	0.4663		0.8008	0.1365	0.5233	0.7569	0.1369	0.6139		0.8215	0.1613	0.5812	0.787	0.5612	0.1392
0.0739	0.4252	0.0832	0.0492	0.0561	0.4166		0.0861	0.4879	0.09	0.0754	0.4509	0.0687		0.824	0.2382	0.7569	0.5148	0.6139	0.1446		0.7798	0.1651	0.7025	0.4464	0.185	0.5751
0.0493	0.4039	0.0492	0.0538	0.4166	0.0777		0.0586	0.4203	0.0532	0.0812	0.4167	0.05		0.8396	0.1661	0.5148	0.7931	0.1446	0.5097		0.8146	0.1791	0.5428	0.7845	0.1856	0.55
0.0762	0.3087	0.0538	0.0591	0.0777	0.3858		0.1041	0.4483	0.0812	0.0637	0.4283	0.0913		0.8328	0.1769	0.7931	0.5894	0.5097	0.1557		0.7548	0.1954	0.7845	0.5623	0.1382	0.5397
0.3087	0.0515	0.0591	0.054	0.0897	0.3803		0.0711	0.4574	0.0637	0.0733	0.4415	0.0607		0.1769	0.84	0.5894	0.8316	0.5379	0.1709		0.7787	0.2044	0.5623	0.7848	0.1333	0.587
0.3108	0.0776	0.1033	0.0462	0.3803	0.0248		0.4457	0.0806	0.0733	0.0523	0.0884	0.4117		0.1677	0.8072	0.7269	0.4846	0.1709	0.5217		0.1838	0.7674	0.7848	0.5702	0.6164	0.1275
0.0704	0.4779	0.1417	0.1357	0.0248	0.4025		0.1039	0.4349	0.0523	0.0833	0.4117	0.0747		0.7333	0.1681	0.6904	0.4643	0.5217	0.1547		0.7798	0.1411	0.5702	0.7788	0.1275	0.6149
0.4077	0.1033	0.0524	0.092	0.4284	0.0494		0.4349	0.0973	0.0833	0.0548	0.0747	0.4117		0.1908	0.7269	0.8422	0.5519	0.1175	0.5613		0.1411	0.7185	0.7788	0.516	0.6149	0.1164
0.3748	0.1417	0.0569	0.0714	0.4549	0.0556		0.0973	0.4388	0.0548	0.1035	0.4117	0.1047		0.1957	0.6904	0.5745	0.8365	0.1364	0.5278		0.7185	0.1486	0.516	0.7681	0.1164	0.5473
0.0714	0.3862	0.0789	0.0633	0.0556	0.4022		0.0872	0.4374	0.1035	0.081	0.4144	0.0676		0.8365	0.2055	0.5838	0.8386	0.5278	0.1175		0.7944	0.1458	0.7681	0.5398	0.107	0.536
0.0542	0.4825	0.0633	0.071	0.4265	0.1644		0.0674	0.4078	0.081	0.0517	0.0676	0.4041		0.824	0.178	0.8386	0.5982	0.1403	0.3425		0.8497	0.1865	0.5398	0.7797	0.536	0.1264
0.3933	0.0714	0.071	0.0542	0.1644	0.4288		0.4207	0.0681	0.0517	0.0594	0.4041	0.061		0.2596	0.7939	0.5982	0.824	0.3425	0.165		0.1867	0.7849	0.7797	0.5788	0.1264	0.5874
0.3879	0.1277	0.081	0.0791	0.4288	0.0711		0.0666	0.4181	0.0594	0.0682	0.0702	0.4126		0.1963	0.73	0.6056	0.7931	0.165	0.5267		0.8242	0.2367	0.5788	0.7872	0.5687	0.1228
0.1277	0.3957	0.0791	0.0618	0.4512	0.1189		0.0731	0.4282	0.0682	0.0695	0.4126	0.2174		0.73	0.2128	0.7931	0.5717	0.1465	0.5514		0.7916	0.1514	0.7872	0.5852	0.1228	0.3804
0.1063	0.4575	0.0618	0.0802	0.1189	0.4719		0.0678	0.4262	0.0695	0.0529	0.2174	0.4056		0.732	0.1255	0.5717	0.7805	0.5514	0.1637		0.8064	0.1791	0.5852	0.7858	0.3804	0.116
0.3348	0.0781	0.0802	0.0522	0.4719	0.122		0.4579	0.0855	0.0529	0.072	0.0357	0.4318		0.1463	0.7327	0.7805	0.6045	0.1637	0.5244		0.1592	0.7898	0.7858	0.563	0.375	0.1347
0.0781	0.3444	0.069	0.0705	0.122	0.4674		0.0855	0.4635	0.072	0.0733	0.0741	0.4588		0.7327	0.117	0.5809	0.8125	0.5244	0.1686		0.7898	0.1652	0.563	0.7966	0.5529	0.1285
0.3444	0.0832	0.0705	0.1239	0.4674	0.0852		0.4635	0.0655	0.0733	0.0506	0.481	0.0946		0.117	0.8039	0.8125	0.5133	0.1686	0.5499		0.1652	0.8121	0.7966	0.555	0.1937	0.529
0.0832	0.3467	0.1239	0.0651	0.3259	0.0708		0.0655	0.434	0.1115	0.1464	0.4723	0.0944		0.8039	0.1067	0.5133	0.8522	0.1068	0.6549		0.8121	0.1604	0.5012	0.6371	0.2058	0.515
0.0652	0.4049	0.0673	0.0636	0.0708	0.3232		0.0809	0.4406	0.1464	0.1117	0.0824	0.41		0.797	0.1584	0.8214	0.5681	0.6549	0.0965		0.7823	0.147	0.6371	0.4542	0.5353	0.2971
0.0599	0.3797	0.0636	0.0965	0.4342	0.0471		0.4119	0.0586	0.1117	0.1379	0.41	0.0746		0.8217	0.1519	0.5681	0.7944	0.1465	0.5676		0.2312	0.8291	0.4542	0.6408	0.2971	0.5478
0.3797	0.0743	0.1224	0.0816	0.4062	0.0465		0.4257	0.0796	0.1379	0.0978	0.0838	0.4655		0.1519	0.7705	0.758	0.5551	0.1311	0.6163		0.1602	0.7035	0.6408	0.4966	0.5414	0.1928
0.0978	0.3987	0.0649	0.1014	0.4495	0.0809		0.0796	0.4196	0.0978	0.1333	0.0364	0.4569		0.7885	0.2234	0.5795	0.7433	0.1371	0.5532		0.7035	0.1605	0.4966	0.6445	0.4727	0.197
0.0571	0.4188	0.1014	0.0606	0.0809	0.4544		0.4196	0.0678	0.1333	0.1074	0.1281	0.512		0.8103	0.1594	0.7433	0.601	0.5532	0.1508		0.1605	0.8184	0.6445	0.5142	0.4105	0.1438
0.0725	0.3471	0.0638	0.0635	0.4372	0.0793		0.0611	0.4319	0.1074	0.1086	0.4974	0.1721		0.774	0.1031	0.618	0.8307	0.1664	0.5805		0.8147	0.1538	0.5142	0.6414	0.1506	0.4508
0.1444	0.2786	0.0635	0.0492	0.0657	0.4089		0.08	0.4167	0.1086	0.1228	0.4319	0.0479		0.6939	0.1596	0.8307	0.6515	0.5746	0.1463		0.8154	0.2019	0.6414	0.4386	0.1224	0.556
0.2786	0.0667	0.0492	0.0806	0.4089	0.0584		0.0559	0.4107	0.1228	0.1334	0.4436	0.0573		0.1596	0.7221	0.6515	0.8022	0.1463	0.587		0.7366	0.1881	0.4386	0.6179	0.1253	0.5418
0.0743	0.4352	0.0806	0.0749	0.4362	0.0684		0.479	0.0977	0.111	0.1463	0.0523	0.4547		0.8107	0.13	0.8022	0.6123	0.1508	0.5973		0.1999	0.7321	0.5118	0.6453	0.5861	0.1258
0.3853	0.153	0.0878	0.0713	0.0784	0.4226		0.4732	0.0547	0.1463	0.1026	0.4313	0.0789		0.1743	0.7007	0.6664	0.8019	0.5486	0.1497		0.2005	0.8043	0.6453	0.4974	0.1273	0.5658
0.153	0.3697	0.072	0.0537	0.4047	0.0851		0.0733	0.4837	0.134	0.1229	0.4509	0.123		0.7007	0.1806	0.7888	0.5626	0.1449	0.4941		0.8068	0.1579	0.4409	0.6486	0.1595	0.4699
0.3901	0.1419	0.1356	0.0488	0.0851	0.4291				0.1229	0.1302	0.123	0.4769		0.1941	0.7012	0.5339	0.862	0.4941	0.1446				0.6486	0.3984	0.4699	0.1748
0.1419	0.3876	0.0488	0.0544	0.1585	0.4419				0.0361	0.0455	0.4512	0.0604		0.7012	0.1884	0.862	0.5322	0.4024	0.142				0.5301	0.822	0.1502	0.6229
0.3737	0.0857	0.0544	0.0652	0.4419	0.0742				0.0455	0.084	0.456	0.0714		0.1949	0.7885	0.5322	0.797	0.142	0.4367				0.822	0.5496	0.1397	0.5361
0.0857	0.3268	0.0578	0.0599	0.0742	0.4468				0.084	0.0809	0.3997	0.0675		0.7885	0.193	0.5046	0.8217	0.4367	0.1417				0.5496	0.7881	0.1448	0.3964
0.0711	0.3653	0.0628	0.094	0.3798	0.0376				0.0809	0.0691	0.0675	0.44		0.7972	0.1434	0.5649	0.7632	0.1134	0.4286				0.7881	0.5708	0.3964	0.147
0.3653	0.1099	0.0706	0.0541	0.388	0.0701				0.0691	0.0754	0.44	0.0847		0.1434	0.7739	0.7892	0.5698	0.1214	0.465				0.5708	0.7898	0.147	0.4153
0.0797	0.3954	0.0541	0.0571	0.0817	0.3948				0.0754	0.0788	0.1022	0.457		0.7829	0.1369	0.5698	0.8103	0.5516	0.1385				0.7898	0.5492	0.4407	0.1378
0.3858	0.0738	0.0734	0.0725	0.3948	0.0833				0.0411	0.0564	0.457	0.1361		0.1557	0.7833	0.4977	0.774	0.1385	0.5				0.4795	0.7652	0.1378	0.3639
0.4036	0.0723	0.136	0.0714	0.0833	0.3927				0.0564	0.1538	0.1361	0.4439		0.15	0.7264	0.7096	0.5255	0.5	0.1394				0.7652	0.359	0.3639	0.143
0.0648	0.4284	0.0714	0.0875	0.3927	0.0882				0.0398	0.0569	0.4506	0.0744		0.8275	0.1175	0.5255	0.7497	0.1394	0.5294				0.7585	0.5041	0.1338	0.4769
0.0691	0.4549	0.0591	0.084	0.0882	0.3955				0.0349	0.0947	0.0643	0.435		0.8138	0.1364	0.5091	0.787	0.5294	0.1367				0.5814	0.716	0.5146	0.1458
0.4022	0.0683	0.0649	0.0638	0.075	0.4313				0.0947	0.0489	0.435	0.0697		0.1175	0.7891	0.8074	0.5698	0.5949	0.1901				0.716	0.4891	0.1458	0.4647
0.0683	0.3393	0.1393	0.0694	0.3858	0.0652				0.0489	0.0871	0.0697	0.4376		0.7891	0.0929	0.459	0.805	0.1412	0.4759				0.4891	0.7273	0.4647	0.1336
0.3393	0.0582	0.0738	0.0897	0.4399	0.0634				0.0871	0.0737	0.4121	0.101		0.0929	0.8007	0.7833	0.5379	0.1558	0.5417				0.7273	0.5131	0.1132	0.3838
0.1068	0.4265	0.0723	0.0766	0.4611	0.1311				0.0737	0.0552	0.101	0.392		0.7714	0.1403	0.7264	0.5701	0.1537	0.3361				0.5131	0.7485	0.3838	0.1153
0.0742	0.4073	0.0766	0.0842	0.1311	0.4493				0.0998	0.0791	0.4466	0.1808		0.7786	0.157	0.5701	0.7909	0.3361	0.1546				0.7471	0.5711	0.1544	0.4244
0.4073	0.1013	0.0494	0.0759	0.3562	0.0882				0.0791	0.0936	0.4478	0.2018		0.157	0.737	0.5613	0.8051	0.1311	0.4923				0.5711	0.733	0.1467	0.422
0.1013	0.4512	0.0759	0.0514	0.1136	0.3604				0.0936	0.0736	0.2018	0.4374		0.737	0.1465	0.8051	0.635	0.3182	0.1489				0.733	0.5444	0.422	0.1505
0.3411	0.0653	0.0514	0.0691	0.3604	0.0732				0.0736	0.0825	0.4374	0.1835		0.1192	0.7596	0.635	0.8138	0.1489	0.4695				0.5444	0.741	0.1505	0.4288
0.0653	0.3124	0.0671	0.0804	0.0732	0.3593				0.0825	0.0658	0.1835	0.4411		0.7596	0.0931	0.8037	0.5833	0.4695	0.146				0.741	0.5679	0.4288	0.1356
0.2993	0.0886	0.0804	0.0693	0.0125	0.4129				0.0658	0.1006	0.4411	0.1268		0.0885	0.7813	0.5833	0.8048	0.625	0.1451				0.5679	0.7398	0.1356	0.3873
0.0938	0.2937	0.1176	0.0941	0.4129	0.1809				0.1006	0.085	0.1268	0.4272		0.7965	0.0895	0.7346	0.52	0.1451	0.4362				0.7398	0.5751	0.3873	0.1362
0.0778	0.4062	0.0941	0.1068	0.1809	0.3773				0.085	0.0938	0.4272	0.1893		0.8047	0.1311	0.52	0.7714	0.4362	0.1549				0.5751	0.7917	0.1362	0.3757
0.1053	0.2986	0.0711	0.0742	0.063	0.4331				0.0938	0.0949	0.1893	0.3869		0.714	0.1623	0.5267	0.7786	0.5354	0.1589				0.7917	0.6157	0.3757	0.1896
0.2986	0.0738	0.0886	0.0533	0.4331	0.0912				0.0949	0.1154	0.3707	0.0712		0.1623	0.779	0.7813	0.5917	0.1589	0.4307				0.6157	0.7612	0.1182	0.4828
0.0738	0.2688	0.0533	0.0938	0.069	0.3923				0.1154	0.0987	0.5127	0.0859		0.779	0.1592	0.5917	0.7965	0.6034	0.1455				0.7612	0.5905	0.1404	0.4872
0.2688	0.0692	0.0471	0.0783	0.3923	0.0501				0.0987	0.091	0.0859	0.5132		0.1592	0.7745	0.5676	0.8016	0.1455	0.5138				0.5905	0.7411	0.4872	0.1546
0.0702	0.448	0.0783	0.049	0.3443	0.0644				0.1243	0.1207	0.0793	0.4605		0.8143	0.1332	0.8016	0.598	0.1523	0.4644				0.4068	0.7414	0.5354	0.1368
0.4544	0.0886	0.049	0.0778	0.0644	0.3526				0.1207	0.0709	0.0781	0.4322		0.1508	0.7757	0.598	0.8047	0.4644	0.1596				0.7414	0.4793	0.5597	0.2077
0.0737	0.3651	0.0465	0.0671	0.3866	0.0642				0.0709	0.0961	0.4709	0.0654		0.7865	0.1106	0.6163	0.7849	0.1678	0.6181				0.4793	0.7615	0.1405	0.5098
0.0906	0.4005	0.0793	0.0723	0.0419	0.3927				0.0961	0.0768	0.4607	0.1087		0.765	0.2035	0.5805	0.7787	0.471	0.1184				0.7615	0.5393	0.1469	0.5435
0.4005	0.0541	0.0723	0.0657	0.3927	0.0968				0.0768	0.1151	0.1087	0.4578		0.2035	0.7838	0.7787	0.5746	0.1184	0.6129				0.5393	0.7517	0.5435	0.1653
0.0541	0.254	0.0584	0.0679	0.0968	0.3524				0.1151	0.0887	0.4108	0.0837		0.7838	0.1111	0.587	0.8038	0.6129	0.1249				0.7517	0.5188	0.136	0.4247
0.254	0.0721	0.0679	0.0665	0.0824	0.3886				0.0887	0.11	0.4294	0.0848		0.1111	0.7859	0.8038	0.6629	0.6099	0.1531				0.5188	0.7323	0.1563	0.452
0.3251	0.0669	0.0665	0.0757	0.3886	0.0486				0.11	0.0602	0.0753	0.4233		0.2365	0.7858	0.6629	0.7973	0.1531	0.5347				0.7323	0.4737	0.5022	0.1455
0.0942	0.3302	0.0757	0.0537	0.0412	0.4194				0.0602	0.101	0.0769	0.5009		0.6973	0.1192	0.7973	0.6174	0.6207	0.1216				0.4737	0.7746	0.5404	0.1475
0.3302	0.0803	0.0537	0.0704	0.0732	0.4198				0.101	0.082	0.4928	0.2153		0.1192	0.7281	0.6174	0.8109	0.6635	0.1429				0.7746	0.537	0.179	0.4593
0.0803	0.2948	0.0704	0.0741	0.3966	0.0549				0.082	0.0914	0.2153	0.4999		0.7281	0.1144	0.8109	0.6407	0.1317	0.694				0.537	0.7629	0.4593	0.1902
0.2948	0.0679	0.0741	0.0786	0.0867	0.3423				0.0914	0.065	0.5225	0.0461		0.1144	0.7378	0.6407	0.787	0.5267	0.2399				0.7629	0.56	0.163	0.5069
0.0679	0.3384	0.0786	0.0743	0.3423	0.0474				0.065	0.0925	0.4225	0.0694		0.7378	0.1138	0.787	0.6522	0.2399	0.5064				0.56	0.7928	0.1609	0.5837
0.0537	0.4362	0.0801	0.0712	0.3513	0.1183				0.0925	0.1132	0.0694	0.4048		0.7939	0.1508	0.7712	0.6329	0.2462	0.5444				0.7928	0.522	0.5837	0.1471
0.3517	0.0629	0.0712	0.0906	0.4513	0.0373				0.1132	0.1075	0.0923	0.4318		0.156	0.8394	0.6329	0.765	0.1697	0.5448				0.522	0.7224	0.4831	0.1525
0.0629	0.3356	0.0721	0.0779	0.458	0.0501				0.1075	0.0801	0.4318	0.0591		0.8394	0.1574	0.7859	0.6017	0.1513	0.5831				0.7224	0.5544	0.1525	0.5669
0.0944	0.318	0.0779	0.0889	0.4532	0.0679				0.0801	0.1007	0.0591	0.444		0.7916	0.1262	0.6017	0.7866	0.1532	0.5547				0.5544	0.7551	0.5669	0.1591
0.0832	0.3037	0.0684	0.0746	0.431	0.0647				0.1007	0.09	0.0725	0.5145		0.7847	0.1172	0.5973	0.8144	0.1341	0.5862				0.7551	0.5764	0.5362	0.1677
0.3037	0.0992	0.0625	0.0784	0.4569	0.0938				0.09	0.1076	0.08	0.5285		0.1172	0.7557	0.8125	0.5486	0.156	0.5313				0.5764	0.7638	0.5067	0.143
0.4226	0.079	0.079	0.03	0.4783	0.1991				0.0984	0.0908	0.3971	0.0862		0.1497	0.7772	0.7772	0.63	0.165	0.4632				0.7386	0.5714	0.148	0.5136
0.0902	0.434	0.03	0.0777	0.1991	0.4644				0.1034	0.0881	0.1204	0.5235		0.7049	0.1528	0.63	0.768	0.4632	0.155				0.7508	0.4528	0.5323	0.1602
0.4291	0.0773	0.0777	0.0664	0.4531	0.069				0.0881	0.0905	0.5007	0.0585		0.1446	0.7726	0.768	0.549	0.1434	0.5257				0.4528	0.7568	0.1659	0.6268
0.0773	0.443	0.0664	0.0789	0.0421	0.4104				0.0905	0.0786	0.0746	0.4903		0.7726	0.1514	0.549	0.7792	0.6	0.1975				0.7568	0.5299	0.5642	0.1488
0.443	0.0771	0.0789	0.1169	0.4104	0.135				0.0786	0.1071	0.4903	0.059		0.1514	0.7618	0.7792	0.5195	0.1975	0.62				0.5299	0.7551	0.1488	0.6373
0.0719	0.388	0.1169	0.0902	0.135	0.4146				0.1071	0.0659	0.0683	0.4782		0.6619	0.1214	0.5195	0.7049	0.62	0.1923				0.7551	0.5359	0.6759	0.1593
0.3971	0.0747	0.0775	0.0603	0.3488	0.0147				0.0778	0.078	0.4782	0.076		0.1032	0.8132	0.7867	0.5722	0.1167	0.7353				0.5444	0.7622	0.1593	0.6122
0.0761	0.3372	0.0603	0.0769	0.0147	0.3391				0.078	0.0368	0.076	0.4654		0.8048	0.1467	0.5722	0.7963	0.7353	0.0939				0.7622	0.5684	0.6122	0.2166
0.4405	0.0638	0.0771	0.1585	0.4149	0.0459				0.0368	0.0499	0.5209	0.1469		0.1543	0.7511	0.7618	0.4024	0.1328	0.522				0.5684	0.798	0.1527	0.5311
0.1024	0.3214	0.0376	0.0719	0.0542	0.4146				0.0499	0.0363	0.0952	0.4865		0.7605	0.218	0.4286	0.6619	0.6121	0.1293				0.798	0.5705	0.5615	0.1548
0.4493	0.0611	0.0701	0.1012	0.4627	0.0888				0.0363	0.0657	0.4415	0.0721		0.1546	0.8117	0.465	0.7463	0.1578	0.5135				0.5705	0.779	0.1706	0.527
0.0975	0.2894	0.1012	0.0817	0.0479	0.4818				0.0657	0.0522	0.4154	0.1226		0.7491	0.1222	0.7463	0.5516	0.5367	0.1389				0.779	0.6194	0.1557	0.4399
0.2894	0.0778	0.0089	0.0771	0.0849	0.4126				0.0653	0.0874	0.1339	0.4159		0.1222	0.7247	0.5625	0.7719	0.5418	0.1594				0.5199	0.7455	0.4891	0.1602
0.0778	0.3562	0.0771	0.0564	0.4126	0.0862				0.0874	0.0811	0.0843	0.3936		0.7247	0.1311	0.7719	0.5407	0.1594	0.431				0.7455	0.491	0.5127	0.1489
0.3593	0.0818	0.0564	0.0754	0.0769	0.4462				0.065	0.0767	0.3936	0.1176		0.146	0.7696	0.5407	0.741	0.6346	0.1402				0.4813	0.7215	0.1489	0.5
0.3773	0.0962	0.0754	0.0653	0.4462	0.1073				0.0767	0.0507	0.1176	0.4012		0.1549	0.7115	0.741	0.5324	0.1402	0.5709				0.7215	0.5749	0.5	0.1738
0.0787	0.3902	0.0653	0.0893	0.1073	0.465				0.0507	0.0774	0.0559	0.3624		0.7665	0.1347	0.5324	0.778	0.5709	0.1258				0.5749	0.7032	0.3881	0.1319
0.082	0.3443	0.0893	0.075	0.465	0.023				0.0774	0.1145	0.4183	0.0659		0.752	0.1523	0.778	0.5949	0.1258	0.6092				0.7032	0.4872	0.1559	0.5549
0.3526	0.051	0.0652	0.0761	0.023	0.3463				0.0758	0.1121	0.4201	0.0853		0.1596	0.7891	0.4759	0.7935	0.6092	0.1008				0.6065	0.7134	0.1493	0.477
0.051	0.3666	0.0761	0.0528						0.1121	0.0511	0.0853	0.4297		0.7891	0.1616	0.7935	0.5759						0.7134	0.5484	0.477	0.1461
0.074	0.4107	0.0528	0.0714						0.11	0.0841	0.4397	0.0957		0.8123	0.1753	0.5759	0.8214						0.7573	0.5505	0.141	0.5058
0.4107	0.0626	0.0861	0.0444						0.0841	0.1075	0.0814	0.4589		0.1753	0.8039	0.7415	0.6298						0.5505	0.7307	0.5632	0.1552
0.0854	0.3866	0.0444	0.0802						0.1075	0.093	0.4737	0.1795		0.78	0.1678	0.6298	0.7696						0.7307	0.5538	0.1477	0.4487
0.0866	0.3888	0.0802	0.0427						0.0544	0.0595	0.1795	0.4786		0.7083	0.1188	0.7696	0.6747						0.415	0.7722	0.4487	0.1423
0.3888	0.0881	0.0427	0.0761						0.0595	0.0833	0.4786	0.0852		0.1188	0.7778	0.6747	0.8048						0.7722	0.4881	0.1423	0.5142
0.0663	0.3799	0.0634	0.1075						0.0747	0.0797	0.0757	0.4446		0.7818	0.1579	0.5417	0.7484						0.4855	0.749	0.4905	0.1318
0.3799	0.0583	0.0882	0.0823						0.0797	0.0682	0.4446	0.0703		0.1579	0.8079	0.4923	0.7547						0.749	0.5682	0.1318	0.591
0.319	0.0604	0.0823	0.033						0.0682	0.0892	0.0952	0.4613		0.1111	0.7806	0.7547	0.5604						0.5682	0.7485	0.6038	0.1326
0.0604	0.4143	0.033	0.0819						0.0892	0.0604	0.4601	0.1054		0.7806	0.1296	0.5604	0.7646						0.7485	0.4566	0.1201	0.4675
0.4143	0.0647	0.0819	0.1136						0.0604	0.0657	0.1054	0.4215		0.1296	0.8125	0.7646	0.3182						0.4566	0.7775	0.4675	0.1412
0.3464	0.1513	0.0818	0.0125						0.0657	0.1034	0.4702	0.1002		0.1371	0.7363	0.7696	0.625						0.7775	0.4828	0.1506	0.4976
0.0522	0.3513	0.0962	0.063						0.1034	0.0755	0.4577	0.1452		0.7681	0.2462	0.7115	0.5354						0.4828	0.7959	0.1569	0.5161
0.0883	0.4195	0.0912	0.0694						0.0755	0.0583	0.073	0.4274		0.7612	0.1774	0.4307	0.7525						0.7959	0.5429	0.4307	0.1749
0.4064	0.0796	0.0694	0.0566						0.0583	0.0633	0.4286	0.101		0.1426	0.8389	0.7525	0.5613						0.5429	0.7319	0.1644	0.4495
0.0796	0.3171	0.0566	0.0798						0.0633	0.0576	0.4064	0.0605		0.8389	0.1364	0.5613	0.7588						0.7319	0.5288	0.1201	0.496
0.0769	0.4513	0.0798	0.0456						0.0576	0.0863	0.0807	0.473		0.757	0.1697	0.7588	0.5589						0.5288	0.7606	0.474	0.1306
0.0795	0.3652	0.0456	0.0876						0.0863	0.0657	0.5086	0.0814		0.7956	0.0922	0.5589	0.7524						0.7606	0.5324	0.1461	0.4814
0.4224	0.0902	0.0876	0.069						0.0964	0.1014	0.0775	0.5212		0.1494	0.7497	0.7524	0.6034						0.3855	0.7884	0.5263	0.1491
0.0902	0.458	0.0501	0.0787						0.0719	0.097	0.0701	0.5008		0.7497	0.1513	0.5138	0.7665						0.5045	0.7027	0.5112	0.1611
0.0716	0.4532	0.0726	0.0612						0.097	0.0672	0.5008	0.0729		0.7837	0.1532	0.7807	0.5204						0.7027	0.5175	0.1611	0.5182
0.0691	0.431	0.0612	0.082						0.0672	0.1116	0.3935	0.1054		0.8321	0.1341	0.5204	0.752						0.5175	0.7091	0.1328	0.534
0.0709	0.4703	0.0626	0.0548						0.1116	0.0769	0.1054	0.3737		0.8243	0.1512	0.8039	0.6306						0.7091	0.5064	0.534	0.156
0.4497	0.1041	0.0548	0.0648						0.0769	0.0759	0.3737	0.1116		0.136	0.7187	0.6306	0.822						0.5064	0.7419	0.156	0.4846
0.1041	0.4569	0.0816	0.0561						0.0759	0.0448	0.3642	0.0716		0.7187	0.156	0.8776	0.6449						0.7419	0.5686	0.1268	0.4556
0.0623	0.4783	0.0561	0.0717						0.0448	0.0703	0.0716	0.3653		0.809	0.165	0.6449	0.8082						0.5686	0.7526	0.4556	0.1474
0.0689	0.4895	0.0717	0.0681						0.0703	0.0553	0.3875	0.0716		0.8161	0.134	0.8082	0.5882						0.7526	0.5118	0.1549	0.4934
0.4394	0.0657	0.0681	0.0787						0.0553	0.0812	0.0716	0.3816		0.1829	0.799	0.5882	0.7831						0.5118	0.7568	0.4934	0.1454
0.0657	0.4017	0.0787	0.0549						0.0812	0.1346	0.0536	0.3518		0.799	0.19	0.7831	0.6325						0.7568	0.5121	0.6303	0.1651
0.4017	0.0566	0.0549	0.0621						0.1346	0.099	0.3662	0.0702		0.19	0.8066	0.6325	0.8104						0.5121	0.7308	0.1221	0.4785
0.3391	0.0497	0.0621	0.0769						0.0423	0.0757	0.0702	0.4066		0.0939	0.8424	0.8104	0.5865						0.4554	0.7357	0.4785	0.1439
0.4529	0.0585	0.0769	0.066						0.0757	0.0884	0.4066	0.0684		0.1396	0.7977	0.5865	0.803						0.7357	0.4982	0.1439	0.5415
0.0585	0.4149	0.066	0.0688						0.0781	0.1429	0.4271	0.0975		0.7977	0.1328	0.803	0.6265						0.5156	0.6939	0.1427	0.5403
0.0791	0.4259	0.0688	0.082						0.1429	0.0627	0.0975	0.4501		0.7863	0.125	0.6265	0.7266						0.6939	0.4423	0.5403	0.1376
0.4259	0.0507	0.0642	0.0753						0.1532	0.0628	0.0566	0.4718		0.125	0.8253	0.6181	0.795						0.6681	0.5467	0.6038	0.1456
0.0507	0.4627	0.0753	0.0435						0.0628	0.082	0.0496	0.4323		0.8253	0.1578	0.795	0.5435						0.5467	0.8006	0.4326	0.1584
0.0798	0.3309	0.0435	0.0817						0.082	0.0782	0.0944	0.4414		0.7331	0.11	0.5435	0.7852						0.8006	0.5957	0.5279	0.1592
0.3309	0.1153	0.0772	0.0336						0.0782	0.0808	0.4414	0.1002		0.11	0.7226	0.7399	0.5378						0.5957	0.7749	0.1592	0.4821
0.1153	0.3338	0.0336	0.0831						0.0808	0.0699	0.5051	0.0909		0.7226	0.1233	0.5378	0.7392						0.7749	0.6135	0.1705	0.4364
0.3338	0.1106	0.0831	0.0745						0.0699	0.1058	0.0635	0.4859		0.1233	0.708	0.7392	0.4787						0.6135	0.6971	0.4635	0.1602
0.1106	0.3271	0.0745	0.0839						0.1058	0.092	0.4977	0.2021		0.708	0.1332	0.4787	0.7301						0.6971	0.5434	0.1462	0.4521
0.4205	0.0672	0.0839	0.0667						0.0936	0.0957	0.2021	0.4688		0.1244	0.7722	0.7301	0.4889						0.6891	0.5513	0.4521	0.1626
0.3463	0.0619	0.0667	0.0866						0.1377	0.0794	0.4747	0.0466		0.1008	0.8287	0.4889	0.7083						0.503	0.6997	0.1589	0.572
0.0768	0.4429	0.0881	0.0455						0.0794	0.0901	0.0466	0.48		0.7722	0.1391	0.7778	0.5303						0.6997	0.5612	0.572	0.1667
0.4429	0.0775	0.0455	0.0842						0.0687	0.0674	0.48	0.1286		0.1391	0.7452	0.5303	0.7451						0.5751	0.809	0.1667	0.4212
		0.0842	0.0419						0.0674	0.0564	0.1286	0.4802				0.7451	0.471						0.809	0.6118	0.4212	0.1595
		0.0583	0.0366						0.0564	0.0619	0.4802	0.1903				0.8079	0.6585						0.6118	0.7952	0.1595	0.4014
		0.0366	0.0428						0.0619	0.0507	0.1903	0.4846				0.6585	0.8562						0.7952	0.6522	0.4014	0.1586
		0.0698	0.0824						0.0507	0.064	0.4855	0.0902				0.8005	0.6099						0.6522	0.8294	0.1556	0.4567
		0.0486	0.0526						0.064	0.0407	0.0902	0.5042				0.5347	0.8129						0.8294	0.6495	0.4567	0.1565
		0.0526	0.0412						0.0407	0.087	0.4662	0.0673				0.8129	0.6207						0.6495	0.8164	0.1653	0.524
		0.0549	0.0668						0.087	0.0692	0.0673	0.4593				0.694	0.824						0.8164	0.5886	0.524	0.1544
		0.0668	0.051						0.0692	0.0691	0.4593	0.2679				0.824	0.6369						0.5886	0.8089	0.1544	0.3482
		0.051	0.068						0.05	0.092	0.2679	0.4386				0.6369	0.8371						0.55	0.7586	0.3482	0.1377
		0.068	0.0509						0.092	0.0804	0.4386	0.0781				0.8371	0.7066						0.7586	0.5446	0.1377	0.5365
		0.0509	0.0731						0.0804	0.0996	0.0781	0.4423				0.7066	0.8262						0.5446	0.7209	0.5365	0.1444
		0.0858	0.0867						0.0996	0.0536	0.4348	0.0927				0.7688	0.5267						0.7209	0.5466	0.1463	0.5132
		0.0474	0.0522						0.0536	0.0682	0.4348	0.0617				0.5064	0.7681						0.5466	0.7655	0.1503	0.6032
		0.1183	0.0883						0.0682	0.0684	0.5102	0.0667				0.5444	0.7612						0.7655	0.5433	0.1688	0.5083
		0.0373	0.089						0.0684	0.0786	0.4267	0.0581				0.5448	0.7454						0.5433	0.7461	0.1376	0.5511
		0.089	0.051						0.0913	0.0729	0.089	0.4091				0.7454	0.5776						0.5397	0.7955	0.5015	0.1369
		0.051	0.0795						0.0712	0.0884	0.3958	0.1075				0.5776	0.7956						0.8165	0.6164	0.1153	0.3962
		0.0931	0.0862						0.1047	0.0727	0.1075	0.4182				0.8028	0.656						0.5473	0.7969	0.3962	0.117
		0.0862	0.1061						0.061	0.0881	0.1506	0.4505				0.656	0.7855						0.5874	0.7635	0.5481	0.1517
		0.0501	0.0716						0.0881	0.0702	0.4505	0.1214				0.5831	0.7837						0.7635	0.5687	0.1517	0.5558
		0.0679	0.0789						0.0857	0.0942	0.1214	0.4587				0.5547	0.7763						0.7494	0.4058	0.5558	0.149
		0.0789	0.071						0.0942	0.084	0.2295	0.4409				0.7763	0.6165						0.4058	0.7369	0.3689	0.1295
		0.071	0.0796						0.084	0.0357	0.4579	0.0498				0.6165	0.809						0.7369	0.375	0.1489	0.5454
		0.0796	0.0664						0.1027	0.0741	0.0954	0.4713				0.809	0.6211						0.727	0.5529	0.5228	0.1457
		0.0664	0.0691						0.0946	0.1021	0.5303	0.0526				0.6211	0.8321						0.529	0.7442	0.1551	0.5819
		0.0647	0.0709						0.1021	0.0464	0.1105	0.4799				0.5862	0.8243						0.7442	0.5759	0.5476	0.1376
		0.0938	0.0623						0.0464	0.0699	0.4799	0.0909				0.5313	0.809						0.5759	0.7768	0.1376	0.4091
		0.069	0.0689						0.0944	0.0727	0.0909	0.4512				0.5257	0.8161						0.515	0.7819	0.4091	0.1516
		0.0567	0.0421						0.0727	0.0824	0.0694	0.4613				0.8241	0.6						0.7819	0.5353	0.6292	0.1657
		0.0966	0.0549						0.0746	0.0955	0.1019	0.4237				0.8158	0.5983						0.5478	0.757	0.5437	0.1506
		0.0549	0.0859						0.0955	0.0607	0.4997	0.0769				0.5983	0.8073						0.757	0.5685	0.1543	0.4931
		0.0859	0.067						0.0607	0.1141	0.0769	0.491				0.8073	0.5846						0.5685	0.7586	0.4931	0.1694
		0.067	0.086						0.1141	0.0761	0.491	0.0818				0.5846	0.7602						0.7586	0.5631	0.1694	0.5338
		0.086	0.0716						0.0761	0.1096	0.0661	0.5075				0.7602	0.5556						0.5631	0.7575	0.652	0.1652
		0.0716	0.0802						0.1096	0.0838	0.4584	0.0788				0.5556	0.7707						0.7575	0.5414	0.1741	0.533
		0.0802	0.0776						0.0949	0.0364	0.4143	0.0801				0.7707	0.5683						0.7593	0.4727	0.1876	0.5552
		0.0776	0.1006						0.1721	0.1935	0.428	0.0617				0.5683	0.7572						0.4508	0.6418	0.1996	0.5282
		0.0459	0.0648						0.0479	0.0798	0.0774	0.4389				0.522	0.8064						0.556	0.7932	0.5791	0.1708
		0.0648	0.0503						0.0573	0.0599	0.4389	0.1466				0.8064	0.623						0.5418	0.806	0.1708	0.4483
		0.0503	0.0668						0.0599	0.0555	0.1466	0.45				0.623	0.8164						0.806	0.5589	0.4483	0.1745
		0.0668	0.0542						0.0555	0.054	0.45	0.1384				0.8164	0.6121						0.5589	0.8204	0.1745	0.4969
		0.0724	0.0641						0.054	0.0523	0.1636	0.4297				0.8029	0.5841						0.8204	0.5861	0.477	0.182
		0.0641	0.0791						0.0789	0.0639	0.4297	0.0986				0.5841	0.7863						0.5658	0.7348	0.182	0.5034
		0.0888	0.0588						0.0604	0.0768	0.0986	0.4729				0.5135	0.8195						0.6229	0.8138	0.5034	0.175
		0.0588	0.0479						0.0768	0.0546	0.478	0.1279				0.8195	0.5367						0.8138	0.6667	0.1836	0.4419
		0.0819	0.0506						0.0546	0.0628	0.1279	0.4912				0.712	0.5401						0.6667	0.7654	0.4419	0.1911
		0.0506	0.0887						0.0714	0.0837	0.4115	0.0522				0.5401	0.7214						0.5361	0.745	0.2207	0.5966
		0.0887	0.0849						0.0837	0.0608	0.0522	0.365				0.7214	0.5418						0.745	0.5645	0.5966	0.2187
		0.0862	0.0866						0.0608	0.1068	0.365	0.0584				0.431	0.7734						0.5645	0.7196	0.2187	0.5904
		0.0812	0.0822						0.0847	0.0747	0.4417	0.0463				0.524	0.7955						0.4153	0.7356	0.2158	0.6403
		0.0822	0.0769						0.0747	0.0642	0.4087	0.0843				0.7955	0.6346						0.7356	0.4704	0.1377	0.5818
		0.0881	0.0669						0.0642	0.0857	0.0843	0.418				0.7627	0.532						0.4704	0.7231	0.5818	0.137
		0.0669	0.0768						0.0857	0.1022	0.418	0.0441				0.532	0.7722						0.7231	0.4407	0.137	0.5353
									0.0744	0.1108	0.0441	0.3989											0.4769	0.66	0.5353	0.1403
									0.1108	0.0643	0.3989	0.0753											0.66	0.5146	0.1403	0.5205
									0.1808	0.1791	0.1262	0.4361											0.4244	0.5996	0.5583	0.1735
									0.0712	0.0749	0.4361	0.1674											0.4828	0.7186	0.1735	0.4512
									0.094	0.0861	0.1674	0.4078											0.7818	0.5181	0.4512	0.1601
									0.0861	0.0852	0.4078	0.1199											0.5181	0.7944	0.1601	0.4966
									0.0852	0.0793	0.1199	0.4061											0.7944	0.5354	0.4966	0.1606
									0.0883	0.0781	0.4257	0.1169											0.7564	0.5597	0.1479	0.474
									0.1049	0.0747	0.1169	0.4724											0.7411	0.5519	0.474	0.1655
									0.0747	0.0886	0.4724	0.1707											0.5519	0.7509	0.1655	0.5854
									0.0654	0.0882	0.1707	0.4214											0.5098	0.746	0.5854	0.1599
									0.0882	0.0963	0.4588	0.1408											0.746	0.5296	0.1418	0.4898
									0.0963	0.0722	0.1037	0.4609											0.5296	0.7374	0.5383	0.1504
									0.0722	0.0494	0.4501	0.0844											0.7374	0.5544	0.1346	0.44
									0.0494	0.0662	0.0844	0.4449											0.5544	0.755	0.44	0.1553
									0.0662	0.0558	0.4449	0.2171											0.755	0.5258	0.1553	0.3355
									0.0558	0.0818	0.2171	0.4623											0.5258	0.7062	0.3355	0.1496
									0.0837	0.0811	0.4623	0.1019											0.4247	0.7751	0.1496	0.537
									0.0811	0.0606	0.4701	0.0765											0.7751	0.5452	0.154	0.4988
									0.0606	0.0858	0.0958	0.4596											0.5452	0.722	0.472	0.1379
									0.0848	0.0705	0.4596	0.1136											0.452	0.7197	0.1379	0.4908
									0.0705	0.0714	0.1391	0.4937											0.7197	0.502	0.4725	0.1366
									0.0714	0.0704	0.4937	0.1122											0.502	0.7333	0.1366	0.4209
									0.0704	0.0688	0.1122	0.4774											0.7333	0.4845	0.4209	0.14
									0.0688	0.0916	0.0459	0.4708											0.4845	0.7634	0.5749	0.1526
									0.0916	0.068	0.4696	0.0751											0.7634	0.5359	0.1554	0.6573
									0.082	0.0703	0.4203	0.1227											0.482	0.7252	0.1791	0.4785
									0.0703	0.0692	0.1227	0.4151											0.7252	0.5447	0.4785	0.1742
									0.0692	0.0913	0.4708	0.0743											0.5447	0.7053	0.163	0.442
									0.0913	0.0707	0.1111	0.4635											0.7053	0.54	0.5238	0.1472
									0.0707	0.0724	0.4635	0.0712											0.54	0.7167	0.1472	0.4838
									0.0724	0.078	0.0712	0.4618											0.7167	0.5013	0.4838	0.1431
									0.078	0.0871	0.4618	0.0866											0.5013	0.7018	0.1431	0.4961
									0.0871	0.0782	0.0866	0.472											0.7018	0.4851	0.4961	0.1447
									0.0782	0.0837	0.086	0.3889											0.4851	0.7279	0.4989	0.1724
									0.0837	0.0397	0.3889	0.1434											0.7279	0.5637	0.1724	0.4344
									0.0397	0.082	0.1434	0.4412											0.5637	0.7375	0.4344	0.1635
									0.082	0.0736	0.4483	0.1101											0.7375	0.4966	0.1954	0.5507
									0.0736	0.0764	0.1101	0.4434											0.4966	0.72	0.5507	0.2066
									0.0764	0.0753	0.4434	0.1084											0.72	0.5022	0.2066	0.5626
									0.082	0.0608	0.1084	0.442											0.729	0.5773	0.5626	0.1929
									0.0608	0.0826	0.442	0.0537											0.5773	0.7267	0.1929	0.6448
									0.0826	0.0453	0.4574	0.0556											0.7267	0.581	0.2044	0.6645
									0.0453	0.0767	0.1185	0.4547											0.581	0.718	0.6391	0.2002
									0.0767	0.061	0.0608	0.4409											0.718	0.4942	0.598	0.1841
									0.061	0.0697	0.4409	0.0685											0.4942	0.7469	0.1841	0.6475
									0.0697	0.0769	0.0685	0.4457											0.7469	0.5404	0.6475	0.1838
									0.1002	0.0863	0.0791	0.3982											0.7704	0.6399	0.6598	0.1977
									0.0863	0.0822	0.4401	0.0711											0.6399	0.7818	0.148	0.5589
									0.0822	0.0556	0.4388	0.0773											0.7818	0.5988	0.1486	0.5802
									0.0556	0.1073	0.1454	0.404											0.5988	0.7531	0.5102	0.1643
									0.0461	0.0629	0.4338	0.063											0.5069	0.7622	0.1818	0.5309
									0.0629	0.0664	0.1429	0.4107											0.7622	0.4945	0.5143	0.1799
									0.0664	0.0871	0.4107	0.1204											0.4945	0.8021	0.1799	0.4188
									0.0871	0.0843	0.1204	0.4043											0.8021	0.4623	0.4188	0.206
									0.0843	0.1022	0.4043	0.0728											0.4623	0.6971	0.206	0.5013
									0.1022	0.0703	0.0728	0.4282											0.6971	0.4922	0.5013	0.1699
									0.0703	0.1075	0.4282	0.0798											0.4922	0.7396	0.1699	0.5027
									0.1075	0.1032	0.4078	0.046											0.7396	0.4903	0.1865	0.5053
									0.1032	0.0885	0.046	0.4105											0.4903	0.7948	0.5053	0.1735
									0.0885	0.0758	0.4105	0.0696											0.7948	0.4728	0.1735	0.519
									0.0758	0.088	0.0666	0.3583											0.4728	0.6822	0.5142	0.247
									0.088	0.094	0.3583	0.0464											0.6822	0.4872	0.247	0.542
									0.094	0.1364	0.0489	0.4072											0.4872	0.7182	0.5016	0.1783
									0.0957	0.0843	0.4565	0.1058											0.5466	0.7481	0.1596	0.4788
									0.0843	0.0735	0.0464	0.4622											0.7481	0.5221	0.6291	0.1536
									0.0735	0.0784	0.4622	0.0909											0.5221	0.7364	0.1536	0.4706
									0.0784	0.074	0.0909	0.4644											0.7364	0.5161	0.4706	0.1518
									0.074	0.0868	0.4255	0.0263											0.5161	0.7255	0.1876	0.6667
									0.0868	0.0772	0.0414	0.4207											0.7255	0.5336	0.5793	0.1867
									0.0772	0.0868	0.4305	0.0411											0.5336	0.7322	0.2266	0.5942
									0.0868	0.0734	0.4181	0.1576											0.7322	0.524	0.2367	0.4778
									0.11	0.0777	0.1576	0.4332											0.7235	0.5549	0.4778	0.2142
									0.0777	0.1131	0.4332	0.0523											0.5549	0.7198	0.2142	0.5291
									0.1131	0.0945	0.0759	0.4451											0.7198	0.5839	0.6139	0.201
									0.0945	0.0741	0.4451	0.0503											0.5839	0.7556	0.201	0.5678
									0.0741	0.0725	0.0503	0.4171											0.7556	0.5362	0.5678	0.2055
									0.1008	0.08	0.4315	0.065											0.7359	0.5067	0.1746	0.6273
									0.0862	0.0948	0.0541	0.4676											0.5136	0.7353	0.5176	0.1768
									0.0948	0.0817	0.4676	0.0843											0.7353	0.5536	0.1768	0.5287
									0.0817	0.1117	0.0984	0.4616											0.5536	0.7618	0.61	0.1758
									0.1117	0.1204	0.434	0.105											0.7618	0.5323	0.1604	0.5304
									0.0585	0.0789	0.105	0.459											0.6268	0.7455	0.5304	0.1542
									0.0789	0.0746	0.459	0.0689											0.7455	0.5642	0.1542	0.5536
									0.059	0.0875	0.0689	0.4399											0.6373	0.7871	0.5536	0.1488
									0.0875	0.0671	0.4399	0.0833											0.7871	0.6396	0.1488	0.5128
									0.0671	0.0746	0.0833	0.4604											0.6396	0.7965	0.5128	0.1566
									0.0746	0.0714	0.4488	0.0833											0.7965	0.6452	0.1565	0.5238
									0.0714	0.0542	0.0833	0.4233											0.6452	0.7833	0.5238	0.185
									0.0542	0.0594	0.4233	0.0787											0.7833	0.6436	0.185	0.5512
									0.0594	0.0642	0.0417	0.3885											0.6436	0.7838	0.5333	0.2409
									0.0642	0.0525	0.3885	0.0885											0.7838	0.6459	0.2409	0.5111
									0.0525	0.0954	0.0885	0.3917											0.6459	0.7445	0.5111	0.2137
									0.0954	0.0683	0.4483	0.173											0.7445	0.6759	0.1569	0.4216
									0.1469	0.0761	0.173	0.4257											0.5311	0.7945	0.4216	0.1602
									0.0761	0.0562	0.4319	0.1864											0.7945	0.6629	0.1538	0.4194
									0.0562	0.0648	0.1864	0.4273											0.6629	0.7731	0.4194	0.1463
									0.0648	0.0743	0.4273	0.097											0.7731	0.6149	0.1463	0.5996
									0.0743	0.05	0.0865	0.4444											0.6149	0.825	0.6053	0.1813
									0.05	0.0952	0.4456	0.0791											0.825	0.5615	0.173	0.57
									0.0721	0.0767	0.4107	0.0941											0.527	0.7666	0.1881	0.6028
									0.0767	0.0835	0.0926	0.4732											0.7666	0.5395	0.4966	0.2005
									0.0835	0.0987	0.4997	0.0769											0.5395	0.7091	0.1543	0.4931
									0.0987	0.0697	0.0769	0.491											0.7091	0.6025	0.4931	0.1694
									0.0697	0.0823	0.491	0.0818											0.6025	0.7577	0.1694	0.5338
									0.0823	0.07	0.0661	0.5075											0.7577	0.6162	0.652	0.1652
									0.07	0.0887	0.4065	0.0734											0.6162	0.7339	0.1656	0.5097
									0.1226	0.0604	0.0846	0.3977											0.4399	0.7517	0.6	0.189
									0.0604	0.0978	0.0949	0.4808											0.7517	0.4878	0.5663	0.1805
									0.0978	0.1123	0.4808	0.0973											0.4878	0.7005	0.1805	0.5019
									0.1123	0.1339	0.0938	0.464											0.7005	0.4891	0.5703	0.1662
									0.0372	0.0542	0.464	0.1064											0.7872	0.4659	0.1662	0.5426
									0.0542	0.0996	0.1064	0.4797											0.4659	0.722	0.5426	0.1595
									0.0996	0.0619	0.4837	0.1044											0.722	0.4257	0.1579	0.581
									0.0619	0.0761	0.1044	0.494											0.4257	0.7324	0.581	0.1557
									0.0761	0.0559	0.494	0.0566											0.7324	0.3881	0.1557	0.569
									0.0659	0.0369	0.0741	0.5107											0.5549	0.7336	0.5334	0.1604
									0.0705	0.0842													0.478	0.7588
									0.0842	0.0633													0.7588	0.5767
									0.0633	0.0855													0.5767	0.7565
									0.0855	0.0773													0.7565	0.5363
									0.0773	0.0741													0.5363	0.7143
									0.0741	0.0447													0.7143	0.4872
									0.0447	0.076													0.4872	0.7591
									0.076	0.0704													0.7591	0.5683
									0.0704	0.0577													0.5683	0.7692
									0.0577	0.0965													0.7692	0.5121
									0.0965	0.1144													0.5121	0.689
									0.1144	0.0974													0.689	0.5806
									0.0974	0.1557													0.5806	0.7066
									0.1557	0.1													0.7066	0.5448
									0.0957	0.1007													0.5058	0.7122
									0.1007	0.0814													0.7122	0.5632
									0.0852	0.0584													0.5142	0.7934
									0.0584	0.0757													0.7934	0.4905
									0.0703	0.0784													0.591	0.7837
									0.0784	0.0713													0.7837	0.6837
									0.0713	0.0923													0.6837	0.7678
									0.0923	0.0952													0.7678	0.6038
									0.1002	0.1216													0.4976	0.6861
									0.1216	0.1354													0.6861	0.4669
									0.1354	0.1311													0.4669	0.7213
									0.1311	0.0913													0.7213	0.5357
									0.0913	0.1302													0.5357	0.7044
									0.1452	0.0753													0.5161	0.7329
									0.0753	0.0372													0.7329	0.4628
									0.0372	0.0538													0.4628	0.7983
									0.0538	0.073													0.7983	0.4307
									0.101	0.0655													0.4495	0.8218
									0.0655	0.0636													0.8218	0.4947
									0.0636	0.0592													0.4947	0.8081
									0.0592	0.0633													0.8081	0.5435
									0.0633	0.0973													0.5435	0.7943
									0.0973	0.0533													0.7943	0.5619
									0.0533	0.0896													0.5619	0.8005
									0.0896	0.0857													0.8005	0.5619
									0.0857	0.0859													0.5619	0.8059
									0.0605	0.0695													0.496	0.739
									0.0695	0.0807													0.739	0.474
									0.0814	0.0933													0.4814	0.7568
									0.0933	0.0775													0.7568	0.5263
									0.0692	0.0701													0.7572	0.5112
									0.0729	0.1072													0.5182	0.7337
									0.0757	0.0546													0.7256	0.5295
									0.0546	0.0628													0.5295	0.7364
									0.0628	0.0636													0.7364	0.5174
									0.0636	0.0889													0.5174	0.7565
									0.0889	0.0681													0.7565	0.6019
									0.0681	0.0833													0.6019	0.75
									0.0833	0.0538													0.75	0.5762
									0.0538	0.115													0.5762	0.7522
									0.115	0.0704													0.7522	0.6332
									0.0704	0.1115													0.6332	0.7523
									0.1115	0.0629													0.7523	0.6237
									0.0629	0.0749													0.6237	0.7811
									0.0749	0.0536													0.7811	0.6303
									0.0684	0.0684													0.5415	0.793
									0.0684	0.0868													0.793	0.5899
									0.0868	0.0805													0.5899	0.7583
									0.0839	0.0975													0.4708	0.7697
									0.0975	0.0566													0.7697	0.6038
									0.0775	0.1073													0.531	0.7132
									0.1073	0.0687													0.7132	0.5034
									0.0687	0.098													0.5034	0.7353
									0.098	0.0496													0.7353	0.4326
									0.1002	0.1023													0.4821	0.7099
									0.0909	0.082													0.4364	0.7359
									0.082	0.063													0.7359	0.5512
									0.063	0.0875													0.5512	0.7205
									0.0875	0.0635													0.7205	0.4921
									0.0635	0.0692													0.4921	0.7464
									0.0692	0.0635													0.7464	0.4635
									0.108	0.0991													0.7188	0.5604
									0.0894	0.0921													0.7888	0.5127
									0.0921	0.1087													0.5127	0.7167
									0.1087	0.0886													0.7167	0.556
									0.0886	0.1434													0.556	0.7059
									0.1434	0.1197													0.7059	0.4854
									0.0927	0.0675													0.5132	0.7975
									0.0617	0.0652													0.6032	0.8241
									0.0652	0.0389													0.8241	0.6128
									0.0389	0.0683													0.6128	0.8144
									0.0683	0.0758													0.8144	0.5682
									0.0758	0.0728													0.5682	0.8286
									0.0667	0.0833													0.5083	0.7411
									0.0833	0.0591													0.7411	0.5403
									0.0591	0.0811													0.5403	0.7436
									0.0811	0.0923													0.7436	0.514
									0.0581	0.0842													0.5511	0.7597
									0.0867	0.0778													0.7277	0.5236
									0.0778	0.0996													0.5236	0.7402
									0.0813	0.089													0.761	0.5015
									0.1195	0.1506													0.7338	0.5481
									0.0495	0.0446													0.6017	0.7887
									0.0446	0.0662													0.7887	0.644
									0.0662	0.0487													0.644	0.8296
									0.0487	0.0774													0.8296	0.6
									0.0774	0.0733													0.6	0.7839
									0.0733	0.1152													0.7839	0.5637
									0.0498	0.0724													0.5454	0.7932
									0.0724	0.0589													0.7932	0.5635
									0.0589	0.1173													0.5635	0.7469
									0.1173	0.0622													0.7469	0.5719
									0.0622	0.0455													0.5719	0.7942
									0.0455	0.0954													0.7942	0.5228
									0.0526	0.0847													0.5819	0.763
									0.0847	0.0767													0.763	0.5498
									0.0767	0.1049													0.5498	0.728
									0.1049	0.1105													0.728	0.5476
									0.0642	0.0223													0.8395	0.5909
									0.1197	0.1019													0.6873	0.5437
									0.0818	0.0631													0.5338	0.8122
									0.0631	0.0661													0.8122	0.652
									0.0788	0.0771													0.533	0.7968
									0.0771	0.0775													0.7968	0.5704
									0.0775	0.1029													0.5704	0.7206
									0.0801	0.0623													0.5552	0.8354
									0.0623	0.1626													0.8354	0.4788
									0.1626	0.0763													0.4788	0.8311
									0.0617	0.0628													0.5282	0.8461
									0.0628	0.0774													0.8461	0.5791
									0.1384	0.0576													0.4969	0.8091
									0.0576	0.1636													0.8091	0.477
									0.0584	0.0682													0.5904	0.818
									0.0463	0.0657													0.6403	0.8
									0.0753	0.0807													0.5205	0.8033
									0.0807	0.0705													0.8033	0.5995
									0.0705	0.0684													0.5995	0.7997
									0.0684	0.0458													0.7997	0.6475
									0.0458	0.0754													0.6475	0.799
									0.0754	0.046													0.799	0.6261
									0.046	0.0702													0.6261	0.8091
									0.0702	0.0585													0.8091	0.6554
									0.0585	0.0728													0.6554	0.8086
									0.0728	0.0621													0.8086	0.6276
									0.0621	0.0642													0.6276	0.7985
									0.0642	0.059													0.7985	0.6114
									0.059	0.0757													0.6114	0.7811
									0.0757	0.0559													0.7811	0.5886
									0.0559	0.0717													0.5886	0.7901
									0.0717	0.1262													0.7901	0.5583
									0.1408	0.1526													0.4898	0.6998
									0.1526	0.1037													0.6998	0.5383
									0.1019	0.1188													0.537	0.7058
									0.0765	0.1351													0.4988	0.6865
									0.1351	0.0958													0.6865	0.472
									0.1136	0.1173													0.4908	0.7245
									0.1173	0.1391													0.7245	0.4725
									0.0589	0.0459													0.8463	0.5749
									0.0751	0.0861													0.6573	0.7798
									0.075	0.0705													0.55	0.8084
									0.0705	0.0683													0.8084	0.5963
									0.0683	0.0536													0.5963	0.8175
									0.0536	0.0363													0.8175	0.6062
									0.0363	0.0586													0.6062	0.8146
									0.0743	0.0678													0.442	0.7782
									0.0678	0.1111													0.7782	0.5238
									0.0965	0.0981													0.4956	0.7243
									0.0981	0.0769													0.7243	0.583
									0.0769	0.1413													0.583	0.6793
									0.1413	0.086													0.6793	0.4989
									0.0574	0.1041													0.6338	0.7548
									0.0537	0.0711													0.6448	0.7787
									0.0556	0.0698													0.6645	0.8329
									0.0698	0.1185													0.8329	0.6391
									0.0806	0.0791													0.7674	0.6598
									0.0711	0.1336													0.5589	0.7097
									0.1336	0.0775													0.7097	0.5328
									0.0775	0.1039													0.5328	0.7798
									0.0773	0.0872													0.5802	0.7944
									0.1271	0.1079													0.442	0.7119
									0.1079	0.1454													0.7119	0.5102
									0.063	0.0529													0.5309	0.8273
									0.0529	0.0547													0.8273	0.6277
									0.0547	0.0726													0.6277	0.8251
									0.0726	0.0645													0.8251	0.5565
									0.0645	0.0764													0.5565	0.8111
									0.0764	0.0733													0.8111	0.5667
									0.0733	0.059													0.5667	0.8229
									0.059	0.0635													0.8229	0.5754
									0.0635	0.0687													0.5754	0.8202
									0.0687	0.1429													0.8202	0.5143
									0.0798	0.0674													0.5027	0.8497
									0.0696	0.0382													0.519	0.8601
									0.0382	0.0666													0.8601	0.5142
									0.0464	0.0507													0.542	0.8299
									0.0507	0.0489													0.8299	0.5016
									0.1058	0.0707													0.4788	0.8148
									0.0707	0.0464													0.8148	0.6291
									0.0263	0.0727													0.6667	0.8177
									0.0727	0.0414													0.8177	0.5793
									0.0681	0.0489													0.7849	0.5652
									0.0411	0.0666													0.5942	0.8242
									0.0523	0.0857													0.5291	0.7991
									0.0857	0.0759													0.7991	0.6139
									0.065	0.0858													0.6273	0.7865
									0.0858	0.0745													0.7865	0.6218
									0.0745	0.0742													0.6218	0.7952
									0.0742	0.075													0.7952	0.6382
									0.075	0.0678													0.6382	0.8064
									0.0924	0.0541													0.7021	0.5176
									0.0843	0.0792													0.5287	0.7885
									0.0792	0.0984													0.7885	0.61
									0.0787	0.0809													0.5512	0.7823
									0.0586	0.0417													0.8291	0.5333
									0.0678	0.0451													0.8184	0.6701
									0.0451	0.0611													0.6701	0.8147
									0.097	0.08													0.5996	0.8154
									0.0513	0.0865													0.8125	0.6053
									0.0791	0.0559													0.57	0.7366
									0.0941	0.1197													0.6028	0.7312
									0.1197	0.0892													0.7312	0.6293
									0.0892	0.0919													0.6293	0.7521
									0.0919	0.0908													0.7521	0.6145
									0.0908	0.0926													0.6145	0.7446
									0.0926	0.1041													0.7446	0.6338
									0.0977	0.0746													0.7321	0.6368
									0.0746	0.1028													0.6368	0.6702
									0.1028	0.0926													0.6702	0.4966
									0.0547	0.0547													0.8043	0.7031
									0.0547	0.068													0.7031	0.789
									0.068	0.0969													0.789	0.6434
									0.0969	0.0635													0.6434	0.8094
									0.0635	0.0759													0.8094	0.6907
									0.0759	0.072													0.6907	0.8294
									0.0818	0.0631													0.5338	0.8122
									0.0631	0.0661													0.8122	0.652
									0.0734	0.0648													0.5097	0.7924
									0.0648	0.0846													0.7924	0.6
									0.082	0.0949													0.746	0.5663
									0.0973	0.0694													0.5019	0.7832
									0.0694	0.0938													0.7832	0.5703
									0.0566	0.0657													0.569	0.7534
									0.0657	0.0741													0.7534	0.5334

## Sheet: Supp Fig 4
Figure S4
eps1	eps2
0.0517	0.7229
0.1013	0.6897
0.3572	0.4369
0.1925	0.25
0.1223	0.7421
0.0303	0.2686
0.0187	0.4478
0.3875	0.1803
0.0705	0.7018
0.0455	0.7357
0.0623	0.2256

## Sheet: Supp Fig 7
Figure S7a						Figure S7a							Figure S7b
[Mdm2] (nM)	f_allosteric					[Mdm2] (nM)			[Taz2] (nM)				Mdm2			[Taz2] (nM)
	blue		red				1	17	60	250	1000		affinity	1	17	60	250	1000
200	0.291	(+/- 0.026)	0.387	(+/- 0.023)		20	0.0601	0.0946	0.1758	0.4097	0.7216		0.01	0.0901	0.0906	0.0921	0.0984	0.1226
2000	0.65	(+/- 0.027)	0.81	(+/- 0.026)		40	0.1114	0.1423	0.2155	0.4304	0.7263		0.0126	0.1107	0.1113	0.113	0.1206	0.1494
						60	0.1574	0.1852	0.2516	0.4497	0.7308		0.0158	0.1352	0.136	0.138	0.147	0.1808
						80	0.1989	0.2241	0.2845	0.4677	0.7352		0.02	0.1641	0.165	0.1674	0.1779	0.217
						100	0.2365	0.2594	0.3146	0.4845	0.7395		0.0251	0.1977	0.1987	0.2015	0.2136	0.258
						120	0.2707	0.2916	0.3423	0.5003	0.7436		0.0316	0.236	0.2372	0.2404	0.2541	0.3036
						140	0.302	0.3212	0.3679	0.5152	0.7475		0.0398	0.279	0.2803	0.2839	0.2991	0.3532
						160	0.3307	0.3484	0.3915	0.5292	0.7514		0.0501	0.3262	0.3277	0.3315	0.348	0.4059
						180	0.3571	0.3734	0.4134	0.5425	0.7551		0.0631	0.3769	0.3784	0.3825	0.4001	0.4605
						200	0.3816	0.3967	0.4338	0.555	0.7588		0.0794	0.4299	0.4315	0.4358	0.454	0.5156
						220	0.4042	0.4182	0.4529	0.5668	0.7623		0.1	0.484	0.4856	0.49	0.5084	0.5696
						240	0.4252	0.4383	0.4707	0.5781	0.7657		0.1259	0.5377	0.5393	0.5437	0.5619	0.6214
						260	0.4448	0.457	0.4873	0.5887	0.769		0.1585	0.5897	0.5913	0.5955	0.6131	0.6698
						280	0.4632	0.4746	0.503	0.5989	0.7723		0.1995	0.6388	0.6403	0.6443	0.661	0.714
						300	0.4803	0.491	0.5177	0.6085	0.7754		0.2512	0.684	0.6854	0.6892	0.7047	0.7534
						320	0.4964	0.5064	0.5316	0.6177	0.7785		0.3162	0.7248	0.7261	0.7295	0.7438	0.788
						340	0.5115	0.521	0.5447	0.6265	0.7814		0.3981	0.7608	0.762	0.7651	0.7781	0.8178
						360	0.5257	0.5347	0.5571	0.6349	0.7843		0.5012	0.792	0.7931	0.7959	0.8076	0.8431
						380	0.5392	0.5476	0.5688	0.6429	0.7872		0.631	0.8187	0.8197	0.8223	0.8328	0.8644
						400	0.5518	0.5598	0.58	0.6505	0.7899		0.7943	0.8413	0.8421	0.8444	0.8539	0.8821
						420	0.5639	0.5714	0.5905	0.6579	0.7926		1	0.8601	0.8609	0.8629	0.8714	0.8966
						440	0.5752	0.5824	0.6006	0.6649	0.7952		1.2589	0.8756	0.8763	0.8782	0.8859	0.9086
						460	0.586	0.5929	0.6101	0.6717	0.7977		1.5849	0.8884	0.889	0.8907	0.8977	0.9183
						480	0.5963	0.6028	0.6193	0.6782	0.8002		1.9953	0.8988	0.8994	0.901	0.9073	0.9261
						500	0.6061	0.6123	0.628	0.6844	0.8026		2.5119	0.9072	0.9078	0.9092	0.9151	0.9324
						520	0.6154	0.6213	0.6363	0.6904	0.805		3.1623	0.914	0.9146	0.9159	0.9214	0.9375
						540	0.6243	0.6299	0.6442	0.6962	0.8073		3.9811	0.9195	0.92	0.9213	0.9265	0.9416
						560	0.6327	0.6381	0.6518	0.7018	0.8096		5.0119	0.9239	0.9244	0.9256	0.9305	0.9449
						580	0.6409	0.646	0.6591	0.7071	0.8118		6.3096	0.9275	0.9279	0.9291	0.9338	0.9475
						600	0.6486	0.6535	0.6661	0.7123	0.8139		7.9433	0.9303	0.9307	0.9318	0.9364	0.9496
						620	0.656	0.6608	0.6728	0.7173	0.816		10	0.9325	0.933	0.934	0.9384	0.9512
						640	0.6632	0.6677	0.6793	0.7221	0.8181
						660	0.67	0.6743	0.6855	0.7268	0.8201
						680	0.6765	0.6807	0.6914	0.7313	0.8221
						700	0.6828	0.6869	0.6972	0.7357	0.824
						720	0.6889	0.6928	0.7027	0.7399	0.8259
						740	0.6947	0.6985	0.708	0.744	0.8277
						760	0.7004	0.704	0.7132	0.748	0.8295
						780	0.7058	0.7092	0.7182	0.7518	0.8313
						800	0.711	0.7143	0.723	0.7555	0.833
						820	0.716	0.7193	0.7276	0.7591	0.8347
						840	0.7209	0.724	0.7321	0.7627	0.8364
						860	0.7256	0.7286	0.7364	0.7661	0.838
						880	0.7302	0.7331	0.7406	0.7694	0.8396
						900	0.7346	0.7374	0.7447	0.7726	0.8412
						920	0.7388	0.7416	0.7486	0.7757	0.8427
						940	0.743	0.7456	0.7525	0.7788	0.8442
						960	0.747	0.7495	0.7562	0.7818	0.8457
						980	0.7508	0.7533	0.7598	0.7846	0.8471
						1000	0.7546	0.757	0.7633	0.7875	0.8486
						1020	0.7582	0.7606	0.7667	0.7902	0.85
						1040	0.7618	0.764	0.77	0.7929	0.8513
						1060	0.7652	0.7674	0.7732	0.7955	0.8527
						1080	0.7685	0.7707	0.7763	0.798	0.854
						1100	0.7718	0.7739	0.7793	0.8005	0.8553
						1120	0.7749	0.777	0.7823	0.8029	0.8566
						1140	0.778	0.78	0.7851	0.8053	0.8578
						1160	0.781	0.7829	0.7879	0.8076	0.859
						1180	0.7839	0.7858	0.7907	0.8098	0.8603
						1200	0.7867	0.7886	0.7933	0.812	0.8614
						1220	0.7895	0.7913	0.7959	0.8142	0.8626
						1240	0.7922	0.7939	0.7984	0.8163	0.8638
						1260	0.7948	0.7965	0.8009	0.8183	0.8649
						1280	0.7974	0.799	0.8033	0.8203	0.866
						1300	0.7999	0.8015	0.8057	0.8223	0.8671
						1320	0.8023	0.8039	0.808	0.8242	0.8682
						1340	0.8047	0.8062	0.8102	0.8261	0.8692
						1360	0.807	0.8085	0.8124	0.8279	0.8703
						1380	0.8092	0.8107	0.8145	0.8297	0.8713
						1400	0.8114	0.8129	0.8166	0.8315	0.8723
						1420	0.8136	0.815	0.8187	0.8332	0.8733
						1440	0.8157	0.8171	0.8207	0.8349	0.8743
						1460	0.8178	0.8191	0.8226	0.8365	0.8753
						1480	0.8198	0.8211	0.8245	0.8382	0.8762
						1500	0.8218	0.823	0.8264	0.8398	0.8771
						1520	0.8237	0.825	0.8282	0.8413	0.8781
						1540	0.8256	0.8268	0.83	0.8429	0.879
						1560	0.8274	0.8286	0.8318	0.8444	0.8799
						1580	0.8293	0.8304	0.8335	0.8458	0.8807
						1600	0.831	0.8322	0.8352	0.8473	0.8816
						1620	0.8328	0.8339	0.8368	0.8487	0.8825
						1640	0.8345	0.8356	0.8385	0.8501	0.8833
						1660	0.8361	0.8372	0.84	0.8515	0.8841
						1680	0.8378	0.8388	0.8416	0.8528	0.885
						1700	0.8394	0.8404	0.8431	0.8541	0.8858
						1720	0.8409	0.842	0.8446	0.8554	0.8866
						1740	0.8425	0.8435	0.8461	0.8567	0.8873
						1760	0.844	0.845	0.8475	0.8579	0.8881
						1780	0.8455	0.8464	0.8489	0.8592	0.8889
						1800	0.8469	0.8479	0.8503	0.8604	0.8896
						1820	0.8483	0.8493	0.8517	0.8616	0.8904
						1840	0.8497	0.8507	0.853	0.8627	0.8911
						1860	0.8511	0.852	0.8544	0.8639	0.8918
						1880	0.8525	0.8533	0.8556	0.865	0.8925
						1900	0.8538	0.8547	0.8569	0.8661	0.8933
						1920	0.8551	0.8559	0.8582	0.8672	0.8939
						1940	0.8564	0.8572	0.8594	0.8683	0.8946
						1960	0.8576	0.8584	0.8606	0.8694	0.8953
						1980	0.8589	0.8597	0.8618	0.8704	0.896
						2000	0.8601	0.8609	0.8629	0.8714	0.8966
